# Supplementary material for: Deferred recovery of health expenditures for pediatric life-threatening emergencies in a resource-limited setting: Alternative before achieving universal health coverage in Cameroon in Central Africa
Source: PLoS One. 2025 Jun 5;20(6):e0322615. doi: 10.1371/journal.pone.0322615 (PMC12140392; doi:10.1371/journal.pone.0322615)
Supplement: S1 File — (XLSX) [file pone.0322615.s001.xlsx]

## Sheet: base de données code
Id_patient	Age Range	sex	Father’s sector of activity	Father’s level education	Mother’s sector of activity	Marital status of parents	Mother’s level education	Provenance of patients	health district of origin of patients	Time-Adm	consul_time limit	Code Resp time adm	Admis-diagn	Emerg_Type	vital_emerg	length_stay	Voucher	mode de payement	Moratorium	forfait	code_Total healthcare spending	Amount of healthcare expenditure covered by Green voucher, FCFA Francs	Number of children	Number of dependents	Family situation	Monthly income FCFA Francs	Accommodation
1	1	2	2	2	1	2	3	5	4	1	1	2	1	1	1	1	1	1	2	0	1	2	2	3	1	3	0
2	1	2	1	3	2	2	3	5	6	1	1	2	7	1	1	3	1	1	2	0	2	2	1	1	1	1	1
3	1	1	2	2	3	2	2	5	5	3	2	2	1	1	1	3	1	1	1	0	1	2	2	2	2	3	1
4	1	1	3	1	2	2	2	5	6	2	1	2	7	1	1	2	1	1	1	0	1	2	2	2	2	2	1
5	1	2	1	3	2	2	2	1	4	2	1	3	7	1	1	3	1	1	2	0	1	2	1	1	1	1	0
6	1	1	2	1	2	2	2	4	4	1	2	2	7	1	1	2	1	1	1	0	2	2	2	2	2	4	3
7	4	2	1	3	2	2	2	1	4	2	1	3	1	1	1	3	2	1	2	0	2	1	3	1	2	0	0
8	1	1	2	2	3	2	1	4	3	3	2	2	7	1	1	3	1	1	2	0	2	2	2	3	1	3	0
9	3	2	2	2	2	2	1	5	9	1	1	2	1	1	1	4	2	1	2	0	2	1	2	2	1	1	0
10	1	1	2	2	2	2	2	4	8	1	2	2	7	1	1	3	1	1	2	0	2	2	3	2	2	2	1
11	1	1	1	3	2	1	2	5	5	2	1	2	1	1	1	3	2	1	2	0	2	1	1	2	1	1	1
12	1	2	1	3	1	1	3	1	4	1	1	3	1	1	1	3	2	1	2	0	2	1	1	1	1	0	1
13	1	2	2	2	3	2	1	4	4	2	1	2	1	1	1	1	1	1	1	0	2	2	2	3	1	5	1
14	1	1	2	1	3	2	1	5	6	1	1	2	7	1	1	3	1	1	1	0	2	2	2	2	1	4	3
15	1	2	2	2	2	2	2	4	1	3	1	2	1	1	1	2	2	1	2	0	2	1	2	2	1	3	1
16	1	2	2	2	2	2	2	2	2	1	1	1	7	1	1	3	2	1	1	0	2	1	1	1	1	3	1
17	1	2	2	2	2	2	2	2	4	1	1	1	1	1	1	4	1	1	2	0	3	2	1	1	1	0	0
18	1	1	1	3	1	2	3	2	7	3	1	1	1	1	1	4	1	1	2	0	3	2	1	1	1	3	0
19	1	1	1	3	3	1	3	2	5	2	2	1	7	1	1	1	2	1	2	0	1	1	1	1	1	0	0
20	1	2	3	2	3	2	2	4	5	2	1	1	2	1	1	4	1	1	1	0	3	2	1	1	1	5	3
21	1	2	1	3	1	2	3	5	5	2	1	1	1	1	1	4	1	1	2	0	3	2	1	1	1	3	1
22	1	2	2	2	1	2	3	2	1	1	2	1	2	1	1	4	1	1	1	0	2	2	1	1	1	5	3
23	1	1	2	2	2	2	1	2	3	1	1	1	5	2	1	4	1	1	1	0	3	2	1	1	2	5	3
24	1	1	2	2	3	2	2	2	3	3	2	1	2	1	1	4	1	1	2	0	2	2	2	2	1	3	1
25	1	1	2	1	2	2	2	2	8	3	1	1	1	1	1	4	1	1	2	0	3	2	2	2	1	3	1
26	4	1	2	1	2	2	1	1	6	1	1	3	3	2	1	2	1	1	2	0	2	2	2	2	1	2	1
27	4	2	2	2	2	2	1	1	6	1	1	2	8	2	1	4	1	1	2	0	3	2	1	1	2	3	0
28	4	2	3	2	3	1	2	1	4	1	1	3	3	2	1	4	1	1	2	0	2	2	2	3	1	1	0
29	3	2	1	3	2	1	3	1	8	2	1	3	2	2	1	4	1	1	2	0	3	2	2	2	1	4	0
30	3	2	2	2	2	2	2	5	8	2	1	2	1	1	1	4	1	1	2	0	3	2	2	3	1	1	0
31	2	2	2	2	3	2	1	5	8	2	1	3	1	1	1	2	1	1	1	0	2	2	3	3	1	4	1
32	1	1	3	2	3	2	3	4	10	1	1	2	9	3	1	4	1	1	2	0	2	2	2	2	2	2	1
33	3	2	1	2	3	2	2	1	10	2	1	3	3	2	1	4	1	1	1	0	3	2	1	1	2	5	1
34	3	1	1	3	1	1	3	1	4	2	1	2	2	2	1	4	2	1	2	0	3	1	1	1	1	1	0
35	1	2	2	2	2	2	2	1	1	3	1	3	10	1	1	4	1	1	1	0	3	2	2	2	1	3	1
36	1	2	2	2	2	1	2	1	7	1	1	3	7	1	1	4	2	1	2	0	2	1	1	2	1	0	0
37	1	1	1	3	2	1	2	1	4	2	1	2	2	1	1	4	1	1	2	0	2	2	2	2	1	0	0
38	4	1	2	2	2	2	2	5	1	3	1	3	1	1	1	3	1	1	2	0	2	2	2	2	1	0	1
39	1	2	2	1	3	2	1	5	1	1	2	2	1	1	1	2	1	1	1	0	2	2	1	1	1	5	3
40	3	1	3	4	2	2	1	5	6	1	1	2	1	1	1	3	1	1	2	0	2	2	2	2	2	4	1
41	1	2	2	3	3	2	2	4	5	3	1	2	7	1	1	3	1	1	1	0	2	2	1	3	1	5	0
42	1	2	2	1	2	2	1	5	9	2	1	2	3	3	1	3	1	1	1	0	2	2	2	2	2	4	1
43	3	2	2	2	2	2	2	4	9	2	2	2	7	1	1	2	1	1	2	0	1	2	2	3	1	1	1
44	3	2	2	1	2	2	1	4	9	2	1	3	1	1	1	4	1	1	1	0	2	2	2	3	2	5	0
45	1	2	3	1	2	2	2	4	7	1	2	2	1	1	1	3	1	1	1	0	2	2	2	2	2	4	2
46	1	1	2	1	2	2	1	1	4	1	2	2	7	1	1	3	1	1	2	0	2	2	2	2	1	0	0
47	1	2	2	1	2	2	2	4	3	2	1	2	7	1	1	4	1	1	2	0	2	2	2	2	1	0	1
48	3	2	2	2	2	2	1	5	4	1	1	2	9	2	1	4	1	1	1	0	2	2	2	2	1	4	1
49	1	1	1	1	2	2	1	2	4	1	1	1	1	1	1	4	1	1	1	0	3	2	1	3	1	5	0
50	1	2	2	2	1	2	2	5	8	3	1	2	1	1	1	3	1	1	2	0	2	2	2	2	2	2	2
51	1	2	2	2	2	2	2	4	6	3	1	2	1	1	1	1	1	1	2	0	2	3	2	2	1	2	1
52	1	1	2	2	3	2	1	4	3	2	2	3	1	1	1	1	1	1	2	0	2	2	1	2	1	4	1
53	1	2	2	1	2	2	4	4	4	1	1	2	7	1	1	4	1	1	2	0	3	2	1	1	1	2	1
54	1	2	2	1	3	2	1	1	2	1	1	2	1	1	1	4	1	1	1	0	3	2	2	3	1	5	1
55	1	2	2	2	2	2	2	5	5	1	2	2	1	1	1	1	1	1	1	0	2	2	1	1	1	4	1
56	1	2	2	2	2	2	2	5	3	3	1	2	7	1	1	1	1	1	1	0	2	2	2	2	2	2	2
57	1	1	2	2	3	2	1	1	6	2	1	2	1	1	1	3	1	1	2	0	2	2	1	2	2	2	1
58	1	1	2	1	3	2	1	5	5	2	2	2	7	1	1	4	1	1	1	0	3	2	2	2	2	4	1
59	1	1	2	1	2	2	2	4	7	2	2	2	6	2	1	2	1	1	1	0	2	2	3	3	2	5	3
60	1	2	2	1	2	2	1	4	8	3	1	2	8	2	1	4	1	1	1	1	3	2	2	2	1	2	2
61	1	1	2	2	3	2	1	5	6	3	1	3	1	1	1	1	1	1	1	0	2	2	2	2	2	3	3
62	1	1	2	2	2	2	2	5	4	2	1	2	1	1	1	3	1	1	1	0	2	2	2	3	1	2	1
63	1	1	1	1	1	2	2	5	8	1	1	2	1	2	1	4	1	1	2	0	3	2	2	3	1	3	3
64	1	1	2	4	3	2	1	4	4	1	1	2	7	1	1	4	1	1	1	3	3	2	2	2	2	3	3
65	2	1	2	2	2	2	2	5	1	3	2	2	1	1	1	4	1	1	1	0	2	2	1	1	2	5	3
66	1	2	1	2	3	2	1	5	8	2	1	2	7	1	1	4	1	1	1	0	2	2	2	2	1	3	3
67	1	2	2	2	2	2	2	5	5	1	1	2	1	1	1	1	1	1	1	0	2	2	2	3	2	5	3
68	1	1	2	2	2	2	2	4	8	1	1	2	3	3	1	4	1	1	1	0	3	2	2	2	2	3	1
69	1	2	1	3	2	2	2	4	4	1	2	2	7	1	1	4	1	1	1	1	3	2	2	2	2	3	1
70	1	1	2	4	3	2	1	5	5	1	2	2	2	2	1	1	1	1	1	0	2	2	2	2	2	5	2
71	1	2	2	2	2	2	1	5	7	2	1	2	7	1	1	3	1	1	1	0	2	2	1	1	1	5	3
72	3	1	2	2	2	2	2	5	4	2	2	3	7	1	1	4	2	1	2	0	3	1	1	2	1	0	1
73	1	1	2	1	3	2	1	5	4	1	2	2	7	1	1	4	2	2	2	0	3	1	1	3	1	0	1
74	1	1	2	4	3	2	4	5	3	1	1	2	9	2	1	4	2	1	2	0	3	1	1	2	1	0	1
75	1	1	1	2	3	2	2	4	2	1	2	3	9	3	1	4	1	1	1	0	3	3	1	1	1	5	1
76	1	1	2	1	2	2	2	1	7	2	1	3	7	1	1	2	1	1	1	0	2	2	1	2	2	3	3
77	1	2	1	2	2	2	2	4	4	2	1	2	2	2	1	4	1	1	2	0	3	3	1	2	1	3	1
78	1	1	3	1	2	2	1	5	4	2	1	2	1	1	1	4	1	1	1	0	2	2	2	2	2	3	3
79	3	1	3	2	2	2	2	1	3	2	1	3	1	1	1	4	1	1	1	0	2	2	2	2	2	2	1
80	1	1	3	2	2	2	2	4	3	2	1	2	1	1	1	3	1	1	1	0	2	2	2	2	2	3	1
81	1	1	2	2	2	2	2	5	7	2	1	2	7	1	1	4	1	1	1	0	2	2	1	2	1	2	2
82	1	1	1	3	1	1	3	5	6	2	1	2	1	1	1	4	2	1	1	0	3	1	1	1	2	3	3
83	1	1	2	2	2	2	2	5	4	2	1	2	7	1	1	4	1	1	2	0	2	3	1	2	1	1	0
84	2	2	1	3	2	1	2	5	8	2	1	2	1	2	1	3	1	1	2	0	2	2	2	2	1	0	0
85	2	2	1	3	1	1	4	5	2	2	1	2	1	1	1	3	2	1	2	0	2	1	1	1	1	0	0
86	2	1	2	2	2	2	1	5	5	1	1	2	1	1	1	2	1	1	1	0	2	2	2	3	2	5	3
87	3	1	2	1	2	2	2	5	9	2	1	2	1	1	1	2	1	1	1	0	2	2	1	1	2	5	3
88	1	1	2	1	2	2	1	5	2	2	2	2	7	1	1	3	1	1	1	0	2	2	3	3	1	3	1
89	1	2	2	1	2	2	1	4	8	2	1	2	4	1	1	4	1	1	1	0	3	2	2	2	1	3	1
90	1	1	2	1	2	2	1	4	4	1	1	2	1	1	1	4	1	1	1	0	2	3	2	3	2	5	3
91	1	1	2	4	2	2	4	4	5	1	1	2	1	1	1	3	1	1	2	0	2	2	2	3	1	1	0
92	1	2	2	2	3	2	2	4	6	1	1	2	9	2	1	4	1	1	1	0	2	2	2	3	1	4	2
93	1	2	1	3	2	1	2	1	3	2	1	2	9	2	1	3	1	1	2	0	2	2	1	2	1	2	0
94	1	2	2	2	3	2	2	5	2	2	1	2	7	1	1	4	1	1	2	0	2	2	1	2	1	4	0
95	3	1	2	3	1	1	3	5	8	2	1	3	7	1	1	2	1	1	2	0	2	2	2	3	1	0	1
96	2	1	2	1	2	2	2	5	8	1	1	2	1	1	1	4	1	1	1	0	2	2	3	3	1	3	1
97	1	2	1	3	1	1	3	5	8	1	1	2	7	1	1	4	1	1	2	0	2	2	2	3	1	0	0
98	1	2	1	3	3	2	2	5	4	3	1	2	2	2	1	4	1	1	2	0	2	2	1	2	1	0	3
99	1	1	2	1	1	2	2	5	7	3	1	2	7	1	1	4	1	1	1	0	3	2	2	3	1	3	0
100	1	1	2	2	3	2	1	5	5	1	1	2	7	1	1	3	1	1	1	0	2	2	2	3	1	4	2
101	1	1	1	2	3	2	2	4	9	1	1	3	7	1	1	4	1	1	2	0	2	2	2	1	1	4	1
102	3	2	2	2	2	2	2	1	5	1	1	2	7	1	1	4	1	1	1	0	3	2	1	1	1	5	3
103	1	1	2	2	2	2	1	1	1	1	1	2	7	1	1	4	1	1	2	0	1	2	1	2	2	4	1
104	1	1	2	2	2	2	2	5	10	3	1	2	4	1	1	4	1	1	1	0	1	2	1	3	1	3	2
105	1	1	2	1	2	2	2	5	5	1	2	2	6	2	1	4	1	1	1	0	2	2	2	2	1	3	1
106	1	2	2	1	2	2	2	5	8	1	1	2	7	1	1	4	1	2	1	0	3	2	1	3	1	3	2
107	1	1	2	1	2	2	1	5	9	1	1	3	7	1	1	3	1	1	2	0	2	2	1	3	1	1	0
108	1	2	2	1	2	2	2	5	5	1	1	2	7	1	1	4	1	1	2	0	2	3	2	2	2	1	2
109	1	2	2	2	2	2	2	4	4	2	2	2	6	3	1	4	1	1	2	0	2	3	1	1	1	4	3
110	1	2	2	4	2	2	1	4	7	1	1	2	1	1	1	4	1	1	1	2	3	3	2	3	1	1	3
111	2	2	2	4	3	2	4	5	8	1	1	2	7	1	1	4	1	1	1	0	2	2	2	2	1	3	1
112	1	2	2	3	2	2	2	4	2	1	1	2	9	2	1	3	1	1	2	0	2	2	1	2	2	4	1
113	1	1	1	3	2	1	2	1	4	1	1	2	1	1	1	4	1	1	1	0	2	2	2	2	2	5	3
114	1	2	2	2	2	2	1	5	2	2	1	3	2	2	1	4	1	1	2	0	3	2	1	1	1	5	1
115	1	2	2	2	2	2	1	4	3	2	1	3	7	1	1	4	1	1	1	0	3	2	1	3	1	3	2
116	1	2	2	2	3	2	2	1	3	2	1	2	7	1	1	4	1	1	1	0	3	3	1	1	2	5	3
117	1	2	1	2	3	2	2	4	5	1	1	2	2	2	1	4	1	1	2	0	3	2	1	1	2	3	1
118	3	1	2	2	3	1	2	4	7	1	1	3	7	1	1	4	1	1	2	0	2	2	1	1	2	3	1
119	1	2	2	1	3	2	4	4	6	2	1	3	7	1	1	2	1	1	1	0	1	2	2	2	2	3	3
120	1	2	2	1	3	2	4	1	8	2	1	2	7	1	1	4	1	1	1	2	3	3	1	1	1	5	3
121	1	1	2	3	2	2	3	1	8	2	1	2	9	2	1	4	1	2	1	0	3	2	2	3	1	5	3
122	1	2	2	2	2	2	1	4	4	1	1	3	10	1	1	4	1	1	1	2	3	2	1	1	1	4	3
123	1	1	1	2	2	2	2	4	8	1	1	2	9	2	1	3	1	1	2	0	2	2	1	1	1	3	1
124	1	2	2	1	3	2	1	5	3	1	1	2	1	1	1	4	1	1	1	0	2	2	2	3	2	5	3
125	2	1	2	1	2	2	2	1	5	2	1	2	1	1	1	4	1	1	1	0	2	2	1	2	1	5	3
126	1	1	1	3	1	2	3	1	8	2	1	2	7	1	1	4	1	1	2	0	2	2	2	1	1	2	0
127	1	2	2	2	2	2	1	5	5	1	2	2	9	3	1	4	1	1	2	0	3	3	2	1	1	2	0
128	1	1	2	2	1	2	3	5	1	1	1	2	3	3	1	2	1	1	2	0	2	2	3	2	2	2	3
129	1	1	2	4	2	2	1	4	8	3	1	2	1	1	1	4	1	1	1	0	2	2	3	3	1	3	1
130	4	1	2	4	2	2	2	1	4	1	1	2	1	1	1	3	1	1	2	0	2	2	2	2	1	3	1
131	1	1	2	2	2	2	1	5	8	3	1	2	10	1	1	4	1	1	1	0	3	2	1	3	1	3	2
132	1	2	2	2	2	2	1	1	8	2	1	2	9	2	1	4	1	1	1	0	3	2	1	1	1	4	3
133	1	1	3	3	3	1	2	4	2	1	2	2	2	2	1	4	1	1	2	0	3	2	2	3	1	5	0
134	1	2	1	2	3	2	2	4	6	1	1	2	2	2	1	4	1	1	1	0	3	2	1	1	1	5	3
135	1	1	1	2	1	1	3	5	8	2	2	2	7	1	1	4	1	1	1	0	2	2	2	3	1	3	3
136	1	1	2	1	3	2	1	5	6	1	1	2	7	1	1	4	1	1	1	1	3	2	1	1	1	4	3
137	1	2	2	2	3	2	2	2	2	2	1	3	6	3	1	2	1	1	1	0	1	2	1	1	2	5	3
138	1	2	2	2	2	2	2	2	3	1	2	2	5	2	1	4	1	1	1	0	3	2	1	1	1	3	3
139	1	2	2	1	3	2	2	5	3	2	1	2	5	1	1	4	1	1	2	0	3	2	2	2	1	3	1
140	1	2	2	2	3	2	3	1	4	1	1	1	5	2	1	4	1	1	2	0	2	3	2	2	1	3	1
141	1	2	1	2	3	2	3	2	5	2	1	3	5	2	1	4	1	1	1	0	2	2	1	1	1	5	3
142	1	2	2	2	2	2	2	5	5	2	1	2	5	2	1	3	1	1	1	0	2	2	1	1	1	4	3
143	1	2	2	2	2	2	3	5	10	1	1	2	5	1	1	4	1	1	1	1	3	2	1	1	1	5	2
144	1	2	2	2	2	2	2	1	3	1	1	2	5	1	1	4	1	1	2	0	3	2	2	3	1	5	0
145	1	2	2	2	2	2	2	5	2	1	1	2	5	1	1	3	1	1	2	0	2	2	1	1	1	1	0
146	1	2	2	2	2	2	2	5	4	1	1	2	5	1	1	4	1	1	2	0	2	2	2	2	2	2	1
147	1	2	1	3	2	1	2	4	6	1	2	2	7	1	1	3	2	1	2	0	2	1	1	1	1	0	0
148	3	2	2	2	2	2	1	4	7	1	1	2	5	1	1	3	1	1	1	0	2	2	1	1	2	5	3
149	1	2	2	1	2	2	2	1	9	2	1	2	5	2	1	3	1	1	1	0	2	2	1	1	1	5	2
150	1	2	2	2	3	2	2	4	5	2	1	2	5	2	1	3	1	1	1	0	2	2	1	2	2	5	3
151	2	2	1	2	2	1	1	4	5	2	1	2	5	1	1	4	1	1	1	0	2	3	2	2	1	4	3
152	1	2	2	2	3	2	2	4	4	2	1	2	5	1	1	4	1	1	2	0	2	3	1	1	1	2	1
153	1	1	1	3	1	2	2	1	1	2	1	3	5	2	1	4	1	2	2	0	2	3	1	1	2	3	1
154	2	2	2	3	1	2	3	5	8	1	1	2	7	1	1	4	1	1	2	0	2	3	2	3	2	1	1
155	1	2	2	1	2	2	1	5	5	1	1	2	5	2	1	1	1	1	2	0	1	2	2	3	1	3	1
156	1	2	2	1	3	2	2	1	1	1	1	2	5	1	1	1	1	1	1	0	1	2	1	2	2	5	3
157	4	1	2	1	2	2	1	5	7	1	1	2	1	1	1	4	1	1	1	0	2	3	3	3	1	5	0
158	4	2	2	2	2	1	2	1	8	1	1	3	5	2	1	4	2	1	2	0	2	1	2	2	1	4	0
159	1	1	1	3	1	2	3	1	8	3	1	2	5	2	1	4	1	1	2	0	2	3	1	1	1	1	3
160	1	2	2	2	1	2	2	5	5	1	1	2	5	2	1	4	1	1	1	0	2	2	2	2	1	4	1
161	1	2	2	2	3	2	1	4	7	3	2	2	5	1	1	4	1	1	2	0	2	3	1	1	1	1	1
162	1	2	2	1	2	1	2	4	4	3	2	2	5	1	1	4	1	1	2	0	3	2	1	2	1	3	0
163	3	2	2	4	3	2	2	5	3	3	2	2	6	2	1	4	1	1	1	0	2	2	2	3	2	4	3
164	1	2	2	2	3	2	2	1	4	1	1	2	5	1	1	2	1	1	1	0	2	2	2	2	1	4	2
165	1	2	2	2	2	2	2	1	4	1	1	3	6	2	1	2	1	1	2	0	2	2	3	2	2	1	2
166	2	1	2	2	3	2	2	5	6	1	1	2	5	2	1	4	1	1	2	0	2	2	2	2	2	5	0
167	1	1	2	2	3	1	2	4	6	3	1	3	5	1	1	4	1	1	2	0	4	2	1	1	1	0	1
168	3	1	1	2	1	1	2	1	2	1	1	2	7	1	1	4	1	1	2	0	3	2	2	3	1	0	1
169	4	1	3	2	2	2	1	1	8	1	1	2	6	2	1	4	1	1	1	1	3	2	1	3	1	5	0
170	3	1	1	2	2	2	2	1	4	1	1	3	5	2	1	4	1	1	2	0	2	2	1	3	1	0	1
171	2	2	2	2	2	2	2	1	1	1	1	3	5	2	1	4	1	1	2	0	2	2	1	3	1	0	0
172	1	1	2	2	2	2	2	4	4	1	1	2	5	2	1	4	1	1	1	0	2	2	3	3	1	5	2
173	1	2	2	2	2	2	1	4	6	2	1	2	1	1	1	1	1	1	1	0	1	2	2	3	1	5	1
174	1	1	2	2	2	2	1	5	4	1	1	2	6	2	1	4	1	1	2	0	3	2	1	1	1	3	1
175	1	1	3	1	3	2	2	5	5	1	1	2	5	2	1	4	1	1	1	0	2	3	2	3	1	5	0
176	1	1	1	2	3	2	2	5	4	2	1	2	5	2	1	4	1	2	2	0	4	3	1	2	1	5	0
177	3	1	1	2	3	2	1	1	5	2	1	3	5	2	1	4	1	1	2	0	2	2	2	3	1	0	1
178	1	1	2	2	2	2	2	1	5	1	1	2	1	1	1	2	1	1	1	0	2	2	2	2	2	3	1
179	1	1	2	2	3	2	1	5	6	2	1	2	7	1	1	1	1	1	1	0	2	2	2	2	2	3	1
180	1	1	2	2	3	2	1	1	4	1	1	2	7	1	1	2	1	1	1	0	2	2	2	3	1	5	0
181	1	2	1	3	3	2	3	1	2	2	2	3	7	1	1	4	1	1	2	0	2	3	2	3	1	2	1
182	1	2	1	3	1	1	3	1	5	2	1	2	7	1	1	3	1	1	2	0	2	2	1	1	1	3	1
183	2	2	2	4	2	2	2	1	3	1	1	2	5	2	1	3	1	1	2	0	2	2	2	3	1	0	1
184	3	2	1	3	2	2	2	1	1	1	1	3	5	2	1	4	1	1	2	0	2	2	2	3	1	1	1
185	2	2	1	3	3	1	2	5	5	1	1	3	5	2	1	3	1	1	1	0	2	2	3	3	1	4	1
186	1	2	2	1	2	2	2	1	5	1	1	3	1	1	1	4	1	1	1	2	3	2	2	3	2	4	1
187	3	2	2	2	2	2	2	5	4	1	1	2	9	2	1	3	1	1	2	0	2	2	2	2	1	1	0
188	1	2	2	1	2	2	1	5	4	2	1	2	5	2	1	3	1	1	1	0	2	2	3	3	1	4	3
189	1	2	2	1	3	2	2	5	3	1	1	3	5	2	1	2	1	1	1	0	2	2	2	3	2	4	1
190	1	2	2	2	2	2	2	5	4	1	1	2	5	2	1	1	1	1	2	0	2	2	1	1	1	3	1
191	1	1	1	3	1	2	2	1	6	1	1	3	1	1	1	4	1	1	2	0	2	2	1	1	1	2	2
192	1	2	2	1	3	2	4	5	5	1	2	2	5	3	1	4	1	1	1	0	2	2	2	2	2	3	1
193	4	1	2	2	3	2	4	5	8	1	1	2	5	1	1	3	1	1	2	0	2	2	3	3	2	1	1
194	1	1	2	2	2	2	2	5	3	2	1	2	5	1	1	4	1	1	2	0	2	2	2	2	1	2	1
195	1	1	2	2	3	2	1	5	8	1	1	2	5	2	1	4	1	1	2	0	2	3	3	3	1	1	0
196	1	1	1	3	2	2	3	5	1	1	1	2	5	1	1	3	1	1	2	0	2	2	2	2	2	1	0
197	3	1	3	3	3	2	2	5	4	2	1	2	5	2	1	4	1	1	2	0	2	2	2	1	1	3	0
198	1	1	2	2	3	2	2	5	3	3	2	2	5	2	1	3	1	1	2	0	2	2	1	1	1	0	0
199	2	1	2	2	3	2	2	5	1	1	1	2	5	2	1	2	1	1	1	0	2	2	1	3	1	2	2
200	3	1	1	2	2	1	1	4	1	2	1	2	5	2	1	4	1	1	2	0	2	2	3	3	1	0	0
201	2	2	2	2	2	2	2	1	5	3	1	2	6	2	1	4	1	2	1	0	3	2	1	1	2	4	0
202	2	2	2	2	3	2	2	4	1	2	1	2	1	1	1	4	1	1	1	0	2	2	1	3	1	2	2
203	1	1	2	4	3	2	4	5	1	2	1	2	9	2	1	4	1	1	2	0	2	2	2	2	1	0	1
204	1	1	1	2	3	2	2	4	8	1	1	3	5	2	1	4	1	1	2	0	3	2	2	2	2	3	1
205	2	1	2	2	2	2	2	5	6	1	1	2	5	2	1	3	1	1	1	0	2	2	2	3	1	3	0
206	2	1	3	1	3	2	4	1	3	1	1	3	5	3	1	4	1	1	1	0	2	2	2	3	1	3	1
207	1	1	3	1	3	2	2	4	3	1	1	2	5	2	1	3	1	1	1	0	2	2	2	2	2	5	3
208	1	1	3	2	2	1	2	4	1	1	1	2	3	3	1	3	1	1	2	0	2	2	2	2	1	0	2
209	3	1	1	3	2	2	2	1	4	1	1	3	5	2	1	3	1	1	2	0	2	2	2	2	1	2	0
210	1	2	1	1	2	2	2	1	7	2	1	2	6	2	1	3	1	1	2	0	2	2	2	3	1	2	0
211	1	2	1	3	1	2	2	1	2	1	1	2	5	2	1	4	1	1	2	0	2	2	2	2	2	3	1
212	2	2	2	1	3	2	1	5	5	1	1	2	6	2	1	3	1	1	2	0	2	2	2	2	1	3	0
213	1	2	2	4	3	1	4	5	6	1	1	2	5	2	1	3	2	1	2	0	2	1	1	2	1	0	1
214	2	2	1	2	2	2	2	5	8	1	1	2	3	3	1	3	1	1	2	0	2	2	1	2	1	0	0
215	2	2	1	1	2	2	2	4	3	3	1	3	5	2	1	2	1	1	2	0	2	2	1	3	2	1	1
216	1	2	1	3	2	1	2	4	6	1	1	2	9	2	1	4	1	1	1	0	2	3	3	3	1	3	0
217	1	2	1	1	2	2	2	4	4	1	1	2	5	2	1	3	1	1	1	0	2	2	2	3	1	5	1
218	1	1	2	2	2	2	2	5	4	3	1	2	5	2	1	4	1	1	2	0	2	2	2	3	1	4	0
219	1	1	1	2	3	2	2	5	4	1	1	2	5	2	1	4	1	1	1	0	2	2	2	3	1	5	1
220	3	2	2	1	3	2	2	1	5	1	1	2	1	1	1	2	2	1	2	0	1	1	1	1	2	0	0
221	1	1	2	2	3	2	2	4	5	2	1	2	1	1	1	3	1	1	1	0	2	2	2	2	2	3	1
222	1	2	2	1	3	2	2	4	4	2	1	2	4	1	1	4	2	1	2	0	3	1	2	2	2	1	1
223	1	2	2	1	1	2	2	1	6	2	1	3	7	1	1	4	1	1	1	0	2	2	3	3	1	3	0
224	1	2	2	1	1	2	2	5	1	3	1	2	1	1	1	4	1	1	1	0	2	2	1	1	2	4	0
225	1	1	2	2	1	2	2	1	6	2	1	2	1	1	1	4	1	1	1	0	3	2	2	2	1	3	2
226	3	2	1	2	1	2	2	1	8	2	2	2	7	1	1	4	1	1	1	0	2	2	1	1	2	4	0
227	1	2	2	2	1	2	2	1	8	1	1	2	6	2	1	4	1	1	1	0	2	2	2	3	2	4	1
228	3	2	2	2	3	2	2	2	8	2	1	2	7	1	1	4	1	1	2	0	2	3	3	3	1	0	3
229	3	2	2	2	2	2	2	1	5	3	1	2	6	2	1	3	1	1	2	0	2	2	2	2	1	0	2
230	1	2	2	2	2	2	2	1	6	2	1	2	1	1	1	4	1	1	2	0	2	3	2	2	1	0	2
231	1	1	1	4	1	2	4	4	2	1	1	2	6	2	1	4	1	1	2	0	5	2	2	3	1	1	1
232	3	1	1	3	1	1	3	1	5	1	1	3	4	1	1	4	1	1	2	0	5	2	3	3	1	0	1
233	4	1	2	1	2	2	1	5	5	1	1	2	3	3	1	4	1	1	1	2	5	2	2	2	1	3	2
234	1	2	2	1	3	2	2	1	10	2	1	2	10	1	1	4	1	1	2	0	2	2	1	2	1	3	0
235	1	1	1	3	1	2	2	5	8	2	1	2	6	2	1	4	1	1	2	0	2	2	1	3	1	3	0
236	1	1	2	2	2	2	2	2	8	3	1	2	1	1	1	4	1	1	2	0	3	2	2	2	1	3	1
237	4	2	2	1	2	2	2	1	3	1	1	2	3	3	1	3	1	1	2	0	2	2	1	1	1	3	1
238	1	2	2	4	2	1	4	1	2	1	1	2	3	3	1	4	1	1	2	0	3	2	1	1	1	3	1
239	4	2	2	3	2	1	2	1	4	2	1	2	6	2	1	4	1	1	2	0	2	2	1	1	1	3	1
240	1	2	2	1	2	2	2	1	5	2	1	3	1	1	1	4	1	1	2	0	2	3	1	1	1	0	0
241	4	1	1	3	2	2	3	1	5	3	1	3	1	1	1	4	1	1	2	0	2	3	1	1	1	3	1
242	1	2	1	3	1	1	3	1	6	2	1	2	7	1	1	4	1	1	2	0	2	2	1	1	1	3	1
243	2	2	2	1	3	2	1	1	7	2	1	2	7	1	1	4	1	1	1	2	3	2	2	3	2	4	1
244	1	2	1	2	3	1	2	1	10	1	1	2	9	2	1	3	1	1	2	0	2	2	1	1	1	3	1
245	1	2	2	2	2	2	2	4	5	3	1	2	1	1	1	4	2	1	2	0	3	1	2	2	1	1	0
246	2	1	1	2	3	2	2	4	8	2	1	2	3	3	1	4	1	1	2	0	2	2	2	2	1	0	2
247	1	2	1	3	3	2	2	4	1	1	1	3	1	1	1	4	1	1	1	0	2	2	2	3	2	4	1
248	1	2	2	2	3	2	2	5	4	3	1	2	1	1	1	4	1	1	1	0	3	2	1	1	2	4	0
249	1	1	2	1	3	2	1	4	5	2	1	2	3	3	1	4	1	1	1	0	2	2	2	3	2	4	1
250	1	1	1	3	3	2	2	2	7	1	1	2	8	2	1	4	1	1	1	0	2	2	3	3	1	3	0
251	1	1	2	2	3	2	3	4	1	2	1	2	7	3	1	3	2	2	2	0	2	1	1	1	1	1	0
252	1	1	3	2	3	1	2	1	8	2	1	2	1	1	1	4	1	1	1	0	3	3	1	1	2	4	0
253	1	2	2	2	2	2	2	4	1	3	1	2	7	1	1	4	1	1	2	0	2	2	1	1	1	3	1
254	1	2	2	1	3	2	1	1	9	2	1	2	10	1	1	4	1	1	2	0	2	3	2	2	1	3	1
255	1	1	1	2	3	2	1	4	2	2	1	2	1	1	1	4	1	1	1	0	2	2	2	3	2	4	1
256	2	2	1	3	1	2	3	1	1	3	1	2	7	1	1	3	2	1	2	0	2	1	1	1	1	0	0
257	1	1	1	3	3	2	1	4	6	1	1	2	1	1	1	4	1	1	2	0	2	2	1	1	1	1	1
258	1	1	2	1	3	2	1	4	8	2	1	3	7	1	1	4	1	1	1	0	2	2	3	3	1	3	0
259	1	1	1	3	3	1	2	4	9	1	2	2	7	1	1	3	2	2	2	0	2	1	2	2	1	1	0
260	1	2	1	2	3	1	2	4	3	3	1	2	7	1	1	4	1	1	1	2	4	3	2	2	1	3	2
261	1	2	1	2	3	2	2	4	8	3	1	2	2	2	1	4	1	1	2	0	2	3	1	1	1	3	1
262	1	1	2	1	3	1	2	3	4	2	1	2	1	1	1	4	2	2	2	0	2	1	3	3	1	3	0
263	1	1	1	2	3	2	1	1	7	3	1	2	1	1	1	4	1	1	2	0	2	2	1	1	1	1	1
264	1	2	2	1	2	2	2	4	8	1	2	2	3	3	1	4	1	1	1	0	2	2	1	1	2	4	0
265	1	2	2	3	1	2	3	4	7	2	1	2	9	2	1	4	1	1	2	0	3	3	2	2	1	0	2
266	1	1	3	1	3	1	1	4	3	2	1	2	6	3	1	4	1	1	1	0	3	2	3	3	1	3	0
267	3	2	3	2	2	2	1	4	8	2	2	2	10	1	1	4	1	1	1	2	3	2	2	3	2	4	1
268	2	1	2	2	3	2	2	4	5	2	2	2	7	1	1	4	1	1	2	0	3	2	2	2	1	0	2
269	3	2	2	4	3	1	2	4	8	2	1	2	9	2	1	4	1	1	2	0	3	2	2	2	1	0	2
270	3	2	2	2	2	1	2	1	2	2	1	2	7	3	1	4	1	1	2	0	2	3	1	1	1	3	1
271	1	2	1	3	1	1	3	1	9	3	2	2	7	1	1	3	1	1	2	0	2	2	1	1	1	3	1
272	1	1	1	2	3	1	2	4	7	1	2	2	6	1	1	4	1	1	1	0	2	2	2	2	2	3	1
273	1	1	1	2	3	2	2	1	7	1	1	2	6	1	1	1	1	1	1	0	2	2	2	3	1	5	1
274	1	1	2	3	2	2	2	2	7	2	1	1	7	1	1	4	1	1	2	0	3	2	1	1	1	3	1
275	1	2	2	3	3	2	3	4	1	1	1	1	1	1	1	4	1	1	2	0	3	2	2	2	1	3	1
276	1	1	2	2	1	1	3	2	1	2	2	2	1	1	1	4	1	1	2	0	3	2	1	1	1	1	1
277	1	1	2	2	3	2	1	5	2	1	2	1	7	1	1	4	1	1	2	0	3	2	1	1	1	1	1
278	1	1	1	3	2	2	3	2	6	2	1	1	7	3	1	4	1	1	1	2	4	2	3	3	1	3	0
279	1	1	2	1	3	2	2	5	1	3	1	2	6	2	1	4	1	1	2	0	2	2	1	1	1	3	1
280	1	1	1	3	2	1	2	2	4	1	1	1	1	1	1	3	1	1	2	0	2	2	1	1	1	3	1
281	1	2	1	3	2	1	2	2	3	2	2	1	7	1	1	4	1	1	2	0	2	2	1	1	1	3	1
282	1	1	1	2	2	2	2	2	6	1	1	1	7	1	1	4	1	1	2	0	2	2	1	1	1	1	1
283	1	1	1	2	2	2	2	2	8	1	2	1	7	1	1	4	1	1	2	0	2	2	1	1	1	3	1
284	1	1	2	2	3	2	2	2	5	2	2	1	6	1	1	4	1	1	2	0	4	2	2	2	1	3	1
285	1	1	3	3	3	2	2	5	7	3	2	1	6	2	1	4	1	1	2	0	2	2	1	1	1	1	1
286	1	2	1	3	1	2	3	2	8	1	1	2	9	2	1	4	1	1	2	0	3	2	1	1	1	3	1
287	1	1	2	2	3	2	1	2	2	2	1	1	8	2	1	4	1	1	2	0	3	2	2	2	1	3	1
288	1	1	2	2	3	2	2	2	4	2	2	1	7	1	1	4	1	1	2	0	3	2	1	1	1	3	1
289	1	1	2	2	3	2	1	2	6	2	1	1	3	3	1	4	1	1	1	0	5	2	3	3	1	3	0
290	1	2	2	2	3	2	2	2	8	3	1	1	5	2	1	4	1	1	1	2	4	2	2	2	2	3	1
291	1	2	1	2	3	2	1	4	8	2	1	2	7	1	1	4	1	1	1	0	2	2	3	3	1	3	0
292	1	2	1	1	3	2	2	2	5	1	2	2	7	1	1	4	1	1	2	0	3	2	1	1	1	1	1
293	1	2	3	1	3	1	2	4	8	1	2	2	7	3	1	4	1	1	2	0	2	2	1	1	1	3	1
294	1	2	3	3	2	2	2	4	1	2	2	2	7	3	1	4	1	1	1	0	2	2	1	1	2	4	0
295	1	1	1	3	1	2	3	4	6	1	2	2	9	2	1	4	1	1	2	0	2	2	1	1	1	3	1
296	1	1	3	2	2	2	2	4	4	1	1	2	3	3	1	4	1	1	2	0	2	2	1	1	1	1	1
297	1	2	1	3	1	2	2	2	8	2	1	1	10	1	1	4	1	1	2	0	2	2	2	2	1	0	2
298	1	2	2	2	2	2	1	4	3	1	1	2	3	3	1	4	1	1	2	0	2	2	1	1	1	3	1
299	1	2	2	1	3	1	3	4	10	1	2	2	9	1	1	4	1	1	2	0	2	2	1	1	1	3	1
300	1	2	1	2	3	2	3	4	9	1	1	2	2	2	1	4	1	1	1	0	2	2	3	3	1	3	0
301	1	2	1	1	3	1	1	2	7	1	2	2	3	3	1	4	1	1	2	0	2	2	1	1	1	3	1
302	1	1	1	3	1	2	2	2	6	1	2	1	10	1	1	4	1	1	1	0	2	2	1	1	2	4	0
303	1	1	1	2	3	1	1	2	8	1	1	2	3	3	1	4	1	1	2	0	2	2	1	1	1	3	1
304	1	2	2	2	3	2	1	1	4	2	2	2	7	1	1	4	1	1	2	0	2	2	1	1	1	3	1
305	1	1	2	1	3	2	1	4	5	1	1	2	6	2	1	4	1	1	1	0	2	2	1	1	2	4	0
306	1	1	2	1	3	2	1	2	8	1	2	1	1	1	1	4	1	1	2	0	3	2	1	1	1	3	1
307	1	2	2	1	3	2	2	2	8	1	1	1	7	1	1	4	1	1	2	0	2	2	2	2	1	3	1
308	1	2	2	2	3	2	1	2	8	1	2	1	9	2	1	4	1	1	1	0	2	2	2	2	1	3	2
309	1	1	2	2	3	2	2	2	4	1	2	1	7	1	1	4	1	1	1	0	2	2	2	2	2	3	1
310	1	1	2	1	3	2	1	2	4	1	1	1	1	1	1	4	1	1	1	0	3	2	2	2	1	3	2
311	1	2	2	2	1	2	3	5	1	1	2	2	7	1	1	1	1	1	2	0	1	2	1	1	1	1	1
312	1	1	1	3	2	2	3	5	3	2	2	2	7	3	1	3	1	1	1	0	2	2	2	2	2	3	1
313	1	2	2	2	3	2	2	5	7	1	1	2	7	3	1	3	1	1	1	0	2	2	2	2	2	0	1
314	1	2	3	1	2	2	2	5	8	1	2	2	7	1	1	2	1	1	2	0	1	2	1	1	1	1	0
315	1	2	1	3	2	2	2	1	10	2	2	2	10	1	1	3	1	1	1	0	2	2	2	2	2	4	3
316	1	2	2	1	2	2	2	4	7	2	1	2	1	1	1	2	1	1	2	0	2	2	3	1	2	0	0
317	4	1	1	1	2	2	2	1	6	2	1	3	7	1	1	3	1	1	2	0	2	2	2	3	1	3	0
318	1	2	2	2	3	2	1	4	10	1	1	2	6	2	1	3	1	1	2	0	2	2	2	2	1	1	0
319	3	2	2	2	2	2	2	4	7	3	1	2	3	3	1	4	2	1	2	0	2	1	3	2	2	2	1
320	1	1	2	2	2	2	2	4	9	1	1	3	6	1	1	3	1	1	2	0	2	2	1	1	1	1	1
321	1	2	1	3	2	2	2	5	2	2	1	2	3	3	1	3	2	1	2	0	2	1	1	1	1	0	1
322	1	2	1	3	1	2	3	1	3	1	1	3	6	2	1	3	2	1	2	0	2	1	2	3	1	0	1
323	1	1	2	1	3	1	1	1	8	2	1	2	1	1	1	1	1	1	1	0	1	2	2	2	1	4	3
324	1	2	2	2	3	1	1	5	6	2	1	2	7	1	1	3	1	1	2	0	2	2	2	2	1	3	1
325	1	2	2	3	2	2	2	4	7	1	1	2	7	1	1	3	2	1	2	0	2	1	1	1	1	3	1
326	1	1	1	2	2	2	2	2	4	1	1	1	7	1	1	4	1	1	2	0	3	2	1	1	1	3	0
327	1	2	2	2	2	2	3	2	4	1	1	1	8	2	1	4	1	1	2	0	3	2	1	1	1	3	0
328	1	2	1	3	1	2	3	2	2	1	1	1	7	1	1	4	1	1	2	0	3	2	1	1	1	1	0
329	1	2	1	3	3	2	2	2	8	2	1	1	1	1	1	4	1	1	2	0	3	2	2	2	1	1	0
330	1	2	3	2	3	1	2	2	7	2	1	1	1	1	1	4	1	2	1	0	3	2	1	1	1	5	3
331	1	1	2	1	3	2	1	2	1	1	1	1	10	1	1	4	1	1	1	0	2	2	2	2	1	4	1
332	1	2	2	1	3	2	1	2	1	1	1	1	7	1	1	2	1	1	1	0	1	2	3	2	2	2	1
333	1	1	2	1	3	2	1	5	8	1	1	1	6	2	1	4	1	1	1	0	2	2	3	2	2	2	1
334	1	1	2	1	3	2	1	2	6	1	1	1	2	2	1	4	1	1	1	0	2	2	3	2	2	2	1
335	1	2	2	1	3	2	1	2	3	2	1	1	7	1	1	4	1	1	1	2	4	2	3	2	2	2	1
336	1	1	2	2	3	2	1	5	7	2	1	1	4	1	1	4	1	1	1	0	2	2	2	2	1	3	2
337	1	2	2	2	3	2	1	2	8	3	1	1	7	1	1	4	1	1	2	0	3	2	1	1	1	3	1
338	1	1	2	2	3	2	1	4	7	2	1	1	7	1	1	4	1	2	1	0	3	2	3	3	1	2	1
339	1	2	2	2	3	2	2	5	10	1	1	1	7	3	1	4	1	1	1	0	2	2	2	2	1	3	2
340	1	2	2	2	3	2	2	2	5	2	1	1	5	2	1	4	1	1	1	0	3	2	3	3	1	2	1
341	1	2	3	2	3	2	2	5	8	1	1	1	6	2	1	4	1	1	1	0	3	2	3	2	2	2	1
342	1	1	3	1	3	2	2	2	3	1	1	1	3	3	1	4	1	1	1	0	2	2	1	1	2	5	3
343	1	1	3	2	2	2	1	5	2	1	1	2	1	1	1	4	1	1	2	0	3	2	2	2	1	1	0
344	1	2	2	1	2	2	1	2	4	2	1	1	9	1	1	4	1	1	2	0	3	2	3	3	1	0	3
345	1	2	2	1	2	2	1	2	3	3	1	1	7	1	1	4	1	1	1	0	2	2	3	3	1	3	1
346	1	1	2	2	2	2	1	2	1	1	2	2	6	2	1	4	1	1	1	0	2	2	3	2	1	3	1
347	1	1	2	2	2	2	1	2	8	1	1	1	7	1	1	4	1	1	2	0	2	2	1	1	2	3	3
348	1	2	2	1	2	2	1	5	5	1	1	1	9	2	1	2	1	2	1	0	3	2	2	2	1	3	1
349	1	2	2	1	3	2	1	2	3	1	1	1	1	1	1	4	1	1	1	0	2	2	3	3	1	2	1
350	1	1	3	1	2	2	1	2	8	3	1	1	7	1	1	4	1	1	1	0	2	2	3	3	1	2	1
351	1	2	2	2	2	2	2	4	4	2	1	2	1	1	1	4	1	1	2	0	3	2	2	1	1	2	0
352	1	1	1	3	2	1	2	5	9	1	1	3	7	1	1	4	1	1	2	0	3	2	1	1	1	2	0
353	1	1	2	1	3	2	3	1	2	1	2	2	1	1	1	4	1	1	1	0	2	2	1	1	2	5	1
354	1	1	2	4	3	2	4	5	3	1	2	2	9	3	1	3	1	1	2	0	2	2	3	3	1	1	0
355	1	1	2	1	2	2	1	5	3	3	1	2	7	1	1	4	1	1	2	0	2	2	2	1	1	3	0
356	1	1	1	3	2	1	2	5	4	2	1	2	7	1	1	4	2	1	2	0	2	1	1	1	1	0	1
357	2	2	2	1	3	2	1	5	5	1	1	2	6	2	1	4	1	1	2	0	2	2	1	2	2	3	1
358	1	1	2	2	2	1	2	1	5	1	2	2	6	2	1	4	2	1	2	0	3	1	1	3	1	1	2
359	1	2	1	3	1	1	3	5	6	2	1	2	6	2	1	4	2	1	2	0	3	1	1	3	2	1	0
360	1	2	2	2	2	2	2	4	6	1	2	2	3	3	1	4	1	1	1	0	2	3	3	3	1	3	0
361	2	1	2	1	2	2	2	5	4	1	2	2	1	1	1	4	1	2	1	0	3	2	3	2	2	1	2
362	1	2	2	2	2	2	1	4	4	2	2	2	7	1	1	3	1	1	2	0	2	3	2	2	2	2	1
363	1	1	2	2	2	1	2	5	8	2	1	2	2	2	1	4	1	1	2	0	3	2	2	2	1	1	1
364	1	1	2	2	2	2	3	5	4	1	1	2	1	1	1	4	1	1	2	0	3	2	2	2	1	4	1
365	1	2	2	1	2	1	2	1	7	1	1	3	7	1	1	3	2	1	2	0	2	1	1	3	1	1	0
366	1	1	2	4	3	2	1	5	5	2	2	2	7	1	1	3	2	1	2	0	2	1	2	3	2	3	1
367	3	2	1	3	1	1	3	5	2	2	1	2	3	3	1	4	1	1	2	0	3	2	2	3	2	2	0
368	1	2	2	1	3	2	4	4	5	2	2	2	6	2	1	4	1	1	1	0	3	2	2	2	2	4	3
369	1	2	2	1	3	2	1	4	8	2	1	2	1	1	1	4	1	1	1	0	2	3	2	3	1	5	3
370	1	1	2	2	2	2	1	1	3	1	1	2	8	1	1	4	1	1	2	0	2	2	1	1	2	3	1
371	1	2	1	3	2	1	2	1	7	2	1	2	6	2	1	4	2	1	2	0	2	1	1	2	1	1	0
372	3	1	2	2	3	1	2	1	5	1	2	3	1	1	1	4	2	1	2	0	2	1	2	1	1	3	0
373	1	2	3	1	1	2	3	5	9	1	2	2	6	1	1	4	1	1	2	0	2	3	3	2	2	1	1
374	2	2	2	2	2	1	1	1	7	3	1	2	6	2	1	4	1	1	1	0	2	3	3	3	1	2	1
375	1	2	2	2	3	2	2	1	8	1	1	2	7	1	1	4	1	1	1	0	3	2	2	2	1	4	2
376	1	2	2	2	2	2	1	5	8	1	1	2	6	2	1	4	1	1	2	0	2	2	1	1	2	3	1
377	2	1	2	1	2	2	1	5	5	3	1	2	7	1	1	4	1	1	2	0	2	2	3	3	2	3	0
378	1	2	2	1	2	1	1	4	4	1	1	2	7	1	1	4	1	1	2	0	2	2	2	2	1	3	0
379	1	2	2	2	3	1	1	4	7	2	1	2	1	1	1	4	1	1	2	0	2	3	1	1	1	4	3
380	1	1	2	4	3	1	4	5	6	2	1	2	1	1	1	4	1	1	2	0	2	3	2	2	2	1	2
381	2	2	1	3	2	2	2	5	7	2	1	2	1	1	1	4	2	1	2	0	2	1	2	2	2	0	3
382	1	2	1	3	2	2	2	5	8	2	1	2	10	2	1	4	2	1	1	1	3	1	2	1	2	2	3
383	3	2	2	1	2	1	2	5	8	1	1	2	7	1	1	3	1	1	2	0	2	2	2	1	1	2	3
384	4	2	1	2	2	1	2	5	6	1	2	2	1	1	1	3	2	1	2	0	2	1	3	3	2	1	1
385	2	2	2	2	2	1	2	4	4	1	1	2	1	1	1	3	2	1	2	0	2	1	3	3	1	1	0
386	1	1	2	1	2	2	1	5	8	2	1	2	2	2	1	4	1	1	2	0	3	2	3	2	2	3	1
387	1	2	2	2	2	2	1	2	5	2	1	1	7	1	1	4	1	1	1	1	5	3	1	1	3	5	1
388	1	2	2	2	2	2	2	2	8	2	1	1	7	1	1	4	1	1	1	1	3	2	2	2	2	2	2
389	1	2	1	3	3	2	2	2	4	2	1	1	7	1	1	4	1	1	2	0	3	2	2	2	1	3	0
390	1	1	1	3	2	2	2	2	9	1	1	1	6	2	1	4	1	1	2	0	2	2	2	2	1	3	0
391	1	2	2	1	2	2	2	2	2	3	1	1	8	2	1	4	1	1	2	0	3	2	1	1	1	2	1
392	1	2	2	2	2	2	2	2	5	1	1	1	3	3	1	4	1	1	2	0	3	2	1	1	1	2	1
393	1	1	2	2	2	2	2	2	6	2	2	1	2	2	1	4	1	1	2	0	2	2	1	1	1	3	0
394	1	1	2	2	2	2	2	2	8	2	1	2	7	1	1	4	1	1	2	0	2	2	2	2	1	3	0
395	1	2	2	1	2	2	1	2	6	3	1	2	7	1	1	4	1	1	1	0	2	2	2	2	2	2	2
396	1	1	1	2	3	2	2	2	9	1	1	1	7	1	1	4	1	1	2	0	2	2	1	1	1	2	1
397	1	2	2	2	2	2	2	4	1	1	1	1	7	1	1	4	1	1	1	0	3	2	2	2	1	4	1
398	1	2	2	2	2	2	2	2	4	1	1	1	6	2	1	4	1	1	1	0	2	2	2	2	1	4	1
399	1	1	3	1	1	2	2	2	6	2	1	1	1	1	1	4	1	1	2	0	2	2	1	2	1	1	1
400	1	2	2	1	2	2	2	2	6	2	1	1	1	1	1	4	1	1	2	0	2	2	2	2	1	3	1
401	1	1	2	1	2	2	2	2	3	1	1	1	7	1	1	4	1	1	1	0	3	2	2	2	2	2	2
402	1	2	2	1	2	2	2	2	5	2	1	1	1	1	1	4	1	1	1	0	2	2	2	2	2	2	2
403	1	1	2	2	3	2	2	2	5	1	2	1	7	1	1	4	1	1	2	0	2	2	2	2	1	3	1
404	1	1	1	2	3	1	2	2	4	2	1	1	7	1	1	4	1	1	1	0	3	2	2	2	1	4	1
405	3	2	1	3	2	2	2	5	3	2	1	2	1	1	1	4	1	1	1	0	2	2	1	1	2	5	3
406	1	1	2	2	3	2	2	4	2	2	1	2	7	1	1	4	1	1	2	0	2	3	2	2	2	2	0
407	3	1	2	4	3	1	4	1	4	2	2	3	7	1	1	4	1	1	2	0	2	3	2	2	2	1	1
408	1	1	1	1	3	2	2	4	2	2	1	2	7	1	1	4	1	1	2	0	3	3	2	2	2	1	1
409	1	2	2	3	3	2	2	5	3	2	1	2	1	1	1	4	1	1	1	0	3	3	1	1	2	5	3
410	1	1	2	2	3	2	2	4	4	2	1	2	6	2	1	4	1	1	1	0	3	3	3	3	2	1	1
411	3	2	1	3	3	1	2	5	3	2	1	2	1	1	1	4	1	1	2	0	2	2	2	2	2	1	0
412	3	1	1	3	2	1	2	5	8	1	1	2	7	1	1	4	1	1	2	0	2	2	2	2	2	1	2
413	2	1	2	2	2	2	2	5	9	2	2	3	6	2	1	4	1	1	1	0	2	2	2	2	2	2	2
414	3	2	2	2	2	2	2	4	6	1	1	2	7	1	1	3	1	1	2	0	2	2	2	2	1	1	2
415	1	2	1	3	1	2	3	1	3	3	2	2	10	1	1	4	1	2	2	0	3	3	2	2	2	2	0
416	2	1	1	3	1	2	2	5	4	2	1	2	1	1	1	4	1	1	1	0	2	3	1	2	2	3	2
417	3	1	2	2	3	1	3	1	8	2	2	2	7	1	1	4	1	1	2	0	2	2	3	2	2	0	2
418	1	1	2	2	2	2	2	5	1	2	2	2	7	1	1	4	1	1	1	0	3	2	3	3	1	3	0
419	1	1	2	2	3	2	2	4	6	2	2	2	3	3	1	4	1	1	2	0	3	3	2	2	3	0	2
420	1	2	2	2	3	2	3	5	5	2	1	2	1	1	1	4	1	1	1	0	2	3	2	2	2	2	2
421	1	1	2	2	2	1	2	1	1	2	1	2	7	1	1	4	1	1	1	0	2	2	2	2	1	4	1
422	3	2	2	2	1	2	3	1	5	1	1	2	1	1	1	4	1	1	2	0	2	2	2	3	1	0	2
423	1	1	1	3	2	1	2	4	2	2	1	2	1	1	1	4	1	1	2	0	2	2	2	3	1	3	1
424	1	2	2	2	2	2	2	1	10	1	1	2	7	1	1	4	1	1	1	0	2	2	2	2	2	3	3
425	1	1	2	4	1	1	2	4	1	1	1	2	7	1	1	4	1	1	2	0	2	2	2	2	2	1	3
426	1	2	1	3	3	1	3	4	8	1	1	2	1	1	1	4	1	1	2	0	3	3	2	3	1	3	0
427	3	2	2	1	3	2	4	4	7	2	1	2	7	1	1	4	1	1	1	2	3	2	2	2	1	4	0
428	1	2	2	4	3	1	1	1	6	2	2	2	2	2	1	4	1	1	2	0	3	2	2	3	1	2	0
429	1	2	2	2	3	2	3	2	6	2	1	1	5	1	1	4	1	1	2	0	2	2	1	1	2	3	0
430	1	1	1	2	3	2	2	2	4	1	1	1	7	1	1	4	1	1	2	0	3	2	1	1	1	0	1
431	1	1	1	3	2	1	2	4	8	2	1	2	3	3	1	2	1	1	2	0	2	2	1	2	2	3	2
432	3	2	2	2	2	2	1	5	7	3	1	2	6	2	1	4	1	1	2	0	2	2	2	1	1	3	0
433	1	2	2	1	2	2	1	5	8	2	1	2	1	1	1	1	1	1	2	0	1	2	1	2	1	3	1
434	1	2	1	3	2	1	2	4	7	3	1	2	6	2	1	1	2	1	2	0	1	1	1	1	1	0	0
435	1	2	2	1	2	2	1	4	5	1	1	2	3	3	1	4	1	1	1	0	2	2	1	1	2	3	1
436	2	1	2	2	3	2	1	1	3	2	1	2	6	2	1	2	1	1	2	0	2	2	1	2	1	5	0
437	1	1	2	2	3	2	2	5	8	1	1	2	7	1	1	2	1	1	1	0	2	2	2	2	1	4	0
438	3	2	2	1	2	2	1	1	4	1	1	2	6	2	1	3	1	1	1	0	2	2	2	2	1	5	1
439	1	2	2	2	2	2	2	4	8	1	1	2	2	2	1	1	1	1	2	0	1	2	2	2	1	0	1
440	3	2	2	2	3	2	1	4	2	1	1	2	7	1	1	3	1	1	2	0	2	2	2	2	1	1	0
441	3	1	2	1	3	2	1	1	2	1	1	3	7	1	1	1	1	1	1	0	2	2	2	2	1	5	2
442	1	2	2	2	2	2	2	1	4	1	2	2	1	1	1	4	1	1	2	0	2	2	2	3	1	3	1
443	1	2	2	2	2	2	1	1	2	2	1	2	3	3	1	3	1	1	2	0	2	2	2	3	1	0	2
444	1	2	2	1	2	2	2	1	7	2	2	2	10	1	1	3	1	1	2	0	2	2	1	3	1	3	0
445	1	2	2	1	2	2	2	1	8	1	2	2	3	3	1	1	1	1	1	0	2	2	2	2	1	4	1
446	3	2	2	1	3	1	1	1	7	1	2	3	2	2	1	4	1	1	2	0	2	2	2	3	1	5	0
447	4	1	2	1	3	1	1	1	6	1	1	3	10	1	1	4	1	1	1	1	3	2	1	1	2	3	1
448	1	2	2	2	2	2	2	2	1	1	1	2	1	1	1	2	2	1	2	0	1	1	1	1	1	0	0
449	2	2	1	2	3	2	1	5	1	1	1	2	1	1	1	3	1	1	2	0	2	2	2	3	2	1	2
450	3	2	2	2	2	2	2	5	8	1	2	2	7	1	1	4	1	1	1	0	2	3	2	3	3	4	0
451	1	1	2	1	3	2	4	4	2	2	1	3	6	2	1	4	1	1	1	0	2	3	2	2	1	4	3
452	1	1	1	3	3	1	2	1	4	2	2	2	6	2	1	4	1	1	1	0	2	2	1	1	2	3	1
453	4	2	1	3	3	1	2	1	5	2	1	2	1	1	1	4	1	1	1	0	2	2	2	3	3	4	0
454	4	1	2	2	1	2	3	1	8	1	1	2	10	1	1	4	1	1	2	0	3	2	1	1	1	4	1
455	1	2	2	2	3	2	2	1	5	1	2	2	1	1	1	3	1	1	1	0	2	2	2	2	1	5	0
456	3	2	3	1	2	2	1	1	5	1	1	3	3	3	1	4	1	1	1	2	4	2	1	1	1	5	1
457	4	2	2	2	2	2	2	1	1	1	2	2	2	2	1	4	1	1	1	2	3	2	1	1	2	3	1
458	4	2	3	2	2	2	1	1	2	1	1	2	1	1	1	4	1	1	1	2	3	2	2	2	1	5	0
459	4	2	3	2	3	2	2	1	5	1	1	2	4	1	1	4	1	1	1	2	3	2	2	3	3	4	0
460	1	1	3	2	2	2	2	1	5	3	1	2	4	1	1	4	1	1	1	2	3	2	2	3	3	4	0
461	4	2	3	1	3	2	1	1	4	3	1	3	4	1	1	4	1	1	1	2	3	2	3	3	1	5	0
462	2	2	2	1	3	2	1	1	5	3	1	2	4	3	1	4	1	1	2	0	3	2	2	2	2	2	1
463	1	2	1	3	2	1	3	5	3	3	1	2	4	1	1	4	1	1	2	0	3	3	3	3	1	0	0
464	1	1	1	3	1	2	2	4	3	3	1	2	4	1	1	4	1	1	1	0	2	3	2	2	1	3	2
465	1	1	2	2	3	2	2	5	2	3	1	2	4	1	1	4	1	1	2	0	2	3	2	2	1	0	1
466	1	2	3	3	3	2	3	1	4	3	1	2	4	1	1	4	1	1	2	0	2	2	1	1	1	5	3
467	1	1	1	3	3	1	3	5	5	3	1	2	4	1	1	4	1	1	2	0	3	3	2	2	3	1	1
468	2	1	1	1	2	1	1	5	5	1	1	2	4	1	1	3	1	1	1	0	2	2	2	2	1	4	1
469	1	1	1	1	2	1	1	5	4	3	1	2	4	1	1	4	1	1	1	0	2	3	2	2	1	4	1
470	1	1	1	2	3	2	2	4	5	3	1	2	4	1	1	4	1	1	1	0	2	3	3	2	2	1	1
471	2	1	2	2	2	2	3	4	3	3	1	2	4	1	1	4	1	1	1	2	3	2	2	2	2	5	3
472	1	1	2	3	3	2	3	5	6	3	1	2	4	1	1	4	1	1	2	0	2	3	1	1	2	5	1
473	1	1	2	2	2	2	2	5	2	3	1	2	4	1	1	4	1	1	1	0	2	3	2	2	3	4	3
474	1	2	2	3	3	1	2	1	2	2	1	2	4	1	1	4	1	1	2	0	2	2	2	3	2	1	1
475	1	1	2	2	3	2	1	1	5	1	1	2	4	1	1	4	1	1	1	0	2	3	2	2	2	5	0
476	1	2	1	3	3	2	2	4	5	2	1	2	4	1	1	4	1	1	2	0	2	3	3	2	2	1	1
477	1	2	1	3	1	1	3	5	5	3	1	2	4	1	1	4	1	1	2	0	2	2	1	1	1	0	3
478	2	1	1	2	1	2	2	5	3	3	1	3	4	1	1	4	1	1	2	0	2	2	1	3	1	4	0
479	1	2	2	4	3	1	4	4	7	3	1	2	4	1	1	4	1	1	1	2	3	3	2	2	2	4	3
480	1	2	3	2	2	2	2	5	9	3	1	2	4	1	1	4	1	1	1	2	3	2	2	2	2	3	2
481	1	1	3	2	2	2	2	1	6	3	1	2	4	1	1	4	1	1	2	0	3	2	1	1	2	1	2
482	1	2	2	2	2	2	2	5	4	3	1	2	4	1	1	4	1	2	2	0	2	3	1	3	1	4	0
483	1	1	3	2	3	2	1	5	8	3	1	2	4	1	1	4	1	2	1	0	2	3	2	2	1	5	0
484	3	1	2	2	3	2	2	1	4	3	1	3	4	3	1	4	1	1	2	0	3	2	2	3	1	0	2
485	1	2	2	4	3	1	4	5	4	3	1	2	4	1	1	4	1	1	1	0	2	2	3	2	2	1	1
486	3	2	2	4	3	1	4	1	4	1	1	2	4	3	1	4	1	1	2	0	2	3	3	3	2	1	2
487	1	1	1	2	1	1	2	1	5	1	1	2	4	1	1	4	1	1	2	0	2	2	2	3	2	1	1
488	1	1	2	2	2	2	2	1	4	3	1	2	4	1	1	4	1	1	2	0	2	2	3	2	2	1	1
489	2	1	2	2	3	2	1	5	5	1	1	2	4	1	1	4	1	1	1	0	2	3	3	3	1	4	2
490	1	2	2	3	1	1	3	5	5	3	1	2	4	1	1	4	2	1	2	0	2	1	2	2	1	0	1
491	1	1	1	2	2	2	2	1	4	3	1	2	4	1	1	4	2	1	2	0	2	1	3	2	2	1	1
492	2	1	2	4	3	1	4	1	4	1	1	2	4	1	1	4	1	1	1	0	2	2	3	2	2	1	1
493	1	2	2	1	3	1	1	4	3	3	1	2	4	1	1	4	2	1	2	0	2	1	1	3	1	4	0
494	2	2	1	2	2	1	2	5	3	1	1	2	4	1	1	4	2	1	2	0	2	1	3	2	2	1	2
495	1	1	2	2	3	2	1	5	5	1	1	2	4	1	1	4	1	1	1	0	2	2	2	2	1	1	1
496	1	2	2	4	3	2	4	5	5	3	1	2	4	1	1	4	1	1	2	0	2	3	2	2	2	5	3
497	1	2	2	2	1	1	3	1	5	1	1	3	4	1	1	4	2	1	2	0	2	1	2	3	2	1	1
498	1	2	2	2	3	2	2	5	5	3	1	2	4	1	1	4	1	1	2	0	2	3	1	1	2	3	3
499	1	2	1	3	2	2	2	5	5	3	1	2	4	1	1	4	1	1	1	2	3	3	2	3	2	2	1
500	1	2	1	3	3	2	2	4	5	3	1	3	4	1	1	4	1	1	2	0	3	2	2	3	2	2	1
501	1	2	2	2	3	2	3	2	5	3	1	2	4	1	1	4	1	1	1	3	5	3	3	2	2	1	1
502	1	2	2	2	3	2	3	2	5	3	1	2	4	1	1	4	1	1	2	0	2	3	2	2	1	5	0

## Sheet: Feuil1
Age Range: 0-5Y=1;6-9Y=2;10-15Y=3; 16-19Y=4
H_District: 1= DSBangue; 2= Boko; 3=Bonassama;4=Cpalmier;5=Deido; 6=logbaba;7= New-Bell 8=Nylon;9= Japoma; 10= Out Dla
marital statut : Married =1 single =2
