# Supplementary material for: Deferred recovery of health expenditures for pediatric life-threatening emergencies in a resource-limited setting: Alternative before achieving universal health coverage in Cameroon in Central Africa
Source: PLoS One. 2025 Jun 5;20(6):e0322615. doi: 10.1371/journal.pone.0322615 (PMC12140392; doi:10.1371/journal.pone.0322615)
Supplement: S2 File — (CSV) [file pone.0322615.s002.csv]

Variables	Key of interpretation
Identification number of the patient
Age Range of the patients :	0-5Y=1;6-9Y=2;10-15Y=3; 16-19Y=4
marital statut :	1= Married ; 2=Single
Sexe	1=Female ; 2= Male
Father's sector of activity	1=formal ; 2= unformal ; 3=Unemployed
Father's level of education	1=Primary ; 2=High school ; 3=University ; 4=Out of school
Mother's sector of activity	1=formal ; 2= unformal ; 3=Unemployed
Marital status of parents	1=Married ; 2= Single
Mother's level of education	1=Primary ; 2=High school ; 3=University ; 4=Out of school
Provenance of patients	1=residence ; 2=referral hospitals ; 3=district hospitals ; 4=Health centers
Health district of origin of patients	1=Bangue ; Boko; 3=Bonassama ; 4= Palm city; 5=Deido ; 6=Logbaba ; 7= New bell; 8=Nylon ; 9=Japoma ; 10=Out of Douala
Time of admission	1 = [0 - 3days[ ; 2 = > 4 days
Processing times	1=10min ; 2=15min ; 3=20min
Admission diagnosis	1=Severe Malaria ; 2=Febrile gastroenteritis ; 3=Severe bronchopneumonia ; 4=Newborn infection ; 5=Occlusive syndrome+Acute chest syndrome ; 6=Sepsis ; 7= Respiratory infection ; 8=Intoxication ; 9=others ; 10=Meningitis
Emergency type	1 = neurologic emergency ; 2 = respiratory emergency ; 3 = cardiocirculatory emergency ; 4 = infectious emergency
Length of staying	1=?1jr ; 2=1-2 ; 3=2-3 ; 4=?72
Voucher	1=Yes ; 2= none
Mode of payment	1= Species ; 2= Insurance
Moratorium	1=Moratorium ; 2=none
Reduction in care costs	0=none ; 1=Reduction of 25,000 FCFA Francs ; 2=Reduction of 50,000 FCFA Francs ; 3=Reduction of 100,0000 FCFA Francs
Health expenditure in USD	? 85 ; 86.7 - 170 ; 171.7 - 255 ; 256.7 - 340 ; ? 340
Amount of healthcare expenditure covered by Green voucher, USD	1= ? 50,000 ; 2= 51,000 � 100,000 ; 3= 101,000 � 150,000
Number of children	1=1 to 2 ; 2=3 to 5 ; 3= > 5
Number of dependents	1=1 to 2 ; 2=3 to 4 ; 3= > 4
Family situation	1=Couple ; 2=SPF/OF ; 3=OO/OM
Monthly income USD	0=0 to 10,000 ; 1=11,000 to 25,000 ; 2=26,000 to 50,000 ; 3=51,000 to 75,000 ; 4=76,000 to 100,000 ; 5=> 100,000
Accommodation	0=Owner ; 1=Tenant in permanent materials ; 2=Tenant in temporary materials ; 3=Living with third partie
Food difficulties	0=None 1=Monthly 2=Weekly 3=Daily
Home water	0 = Yes ; 1=NO
Home electricity	0=Yes ; 1= NO
Refrigirator	0=Yes ; 1= NO
Gaz cooker	0=Yes ; 1= NO
TV	0=Yes ; 1= NO
Computer	0=Yes ; 1= NO
School of children	0=Yes ; 1= NO
Scoring of the indigence score	1= Notorious indigent ; 2 = Permanent indigent ; 3 = Medium needy ; 4 = weak needy ; 5 = None
