# Supplementary material for: Deferred recovery of health expenditures for pediatric life-threatening emergencies in a resource-limited setting: Alternative before achieving universal health coverage in Cameroon in Central Africa
Source: PLoS One. 2025 Jun 5;20(6):e0322615. doi: 10.1371/journal.pone.0322615 (PMC12140392; doi:10.1371/journal.pone.0322615)
Supplement: S3 File — (CSV) [file pone.0322615.s003.csv]

Id_patient	AgeRange	sex	Father�ssectorofactivity	Father�sleveleducation	Mother�ssectorofactivity	Maritalstatusofparents	Mother�sleveleducation	Provenanceofpatients	healthdistrictoforiginofpatients	TimeAdm	consul_timelimit	Processing_times	Admisdiagn	Emerg_Type	length_stay	Voucher	modedepayement	Moratorium	Reduction_in_care_costs	code_Totalhealthcarespending	AmountofhealthcareexpenditurecoveredbyGreenvoucherFCFAFrancs	Numberofchildren	Numberofdependents	Familysituation	MonthlyincomeFCFAFrancs	Accommodation	Food_difficulties	Home_water	Home_electricity	Refrigirator	Gaz	TV	Computer	School	Scoring_of_indigence
1	1	2	2	2	1	2	3	5	4	1	1	2	1	1	1	1	1	2	0	1	2	2	3	1	3	0	0	0	0	1	0	0	0	0	3
2	1	2	1	3	2	2	3	5	6	1	1	2	7	1	3	1	1	2	0	2	2	1	1	1	1	1	0	0	0	0	0	0	1	1	4
3	1	1	2	2	3	2	2	5	5	3	2	2	1	1	3	1	1	1	0	1	2	2	2	2	3	1	3	1	0	0	1	0	1	0	2
4	1	1	3	1	2	2	2	5	6	2	1	2	7	1	2	1	1	1	0	1	2	2	2	2	2	1	2	1	0	0	1	0	1	0	3
5	1	2	1	3	2	2	2	1	4	2	1	3	7	1	3	1	1	2	0	1	2	1	1	1	1	0	0	0	0	0	0	0	1	1	4
6	1	1	2	1	2	2	2	4	4	1	2	2	7	1	2	1	1	1	0	2	2	2	2	2	4	3	1	0	0	0	0	0	0	1	2
7	4	2	1	3	2	2	2	1	4	2	1	3	1	1	3	2	1	2	0	2	1	3	1	2	0	0	0	0	0	0	0	0	0	0	4
8	1	1	2	2	3	2	1	4	3	3	2	2	7	1	3	1	1	2	0	2	2	2	3	1	3	0	0	0	0	1	0	0	0	0	3
9	3	2	2	2	2	2	1	5	9	1	1	2	1	1	4	2	1	2	0	2	1	2	2	1	1	0	1	0	0	0	0	0	0	0	4
10	1	1	2	2	2	2	2	4	8	1	2	2	7	1	3	1	1	2	0	2	2	3	2	2	2	1	2	1	0	0	1	0	0	0	3
11	1	1	1	3	2	1	2	5	5	2	1	2	1	1	3	2	1	2	0	2	1	1	2	1	1	1	0	0	0	1	0	0	1	1	4
12	1	2	1	3	1	1	3	1	4	1	1	3	1	1	3	2	1	2	0	2	1	1	1	1	0	1	0	0	0	0	0	0	0	0	4
13	1	2	2	2	3	2	1	4	4	2	1	2	1	1	1	1	1	1	0	2	2	2	3	1	5	1	1	1	0	1	1	1	1	1	2
14	1	1	2	1	3	2	1	5	6	1	1	2	7	1	3	1	1	1	0	2	2	2	2	1	4	3	2	1	0	1	1	0	1	0	2
15	1	2	2	2	2	2	2	4	1	3	1	2	1	1	2	2	1	2	0	2	1	2	2	1	3	1	0	1	0	0	1	0	0	1	3
16	1	2	2	2	2	2	2	2	2	1	1	1	7	1	3	2	1	1	0	2	1	1	1	1	3	1	1	1	0	1	1	0	1	1	3
17	1	2	2	2	2	2	2	2	4	1	1	1	1	1	4	1	1	2	0	3	2	1	1	1	0	0	3	0	0	0	0	0	0	1	4
18	1	1	1	3	1	2	3	2	7	3	1	1	1	1	4	1	1	2	0	3	2	1	1	1	3	0	0	0	0	0	0	0	0	1	4
19	1	1	1	3	3	1	3	2	5	2	2	1	7	1	1	2	1	2	0	1	1	1	1	1	0	0	1	0	0	0	0	0	0	0	4
20	1	2	3	2	3	2	2	4	5	2	1	1	2	1	4	1	1	1	0	3	2	1	1	1	5	3	0	1	0	0	0	0	1	1	2
21	1	2	1	3	1	2	3	5	5	2	1	1	1	1	4	1	1	2	0	3	2	1	1	1	3	1	0	0	0	0	0	0	0	1	4
22	1	2	2	2	1	2	3	2	1	1	2	1	2	1	4	1	1	1	0	2	2	1	1	1	5	3	3	1	0	1	0	0	1	1	1
23	1	1	2	2	2	2	1	2	3	1	1	1	5	2	4	1	1	1	0	3	2	1	1	2	5	3	2	0	0	0	0	0	1	1	2
24	1	1	2	2	3	2	2	2	3	3	2	1	2	1	4	1	1	2	0	2	2	2	2	1	3	1	0	0	0	0	0	0	1	0	3
25	1	1	2	1	2	2	2	2	8	3	1	1	1	1	4	1	1	2	0	3	2	2	2	1	3	1	0	0	0	0	0	0	1	0	3
26	4	1	2	1	2	2	1	1	6	1	1	3	3	2	2	1	1	2	0	2	2	2	2	1	2	1	1	0	0	1	1	0	1	0	3
27	4	2	2	2	2	2	1	1	6	1	1	2	8	2	4	1	1	2	0	3	2	1	1	2	3	0	0	0	0	0	0	0	1	0	4
28	4	2	3	2	3	1	2	1	4	1	1	3	3	2	4	1	1	2	0	2	2	2	3	1	1	0	0	0	0	0	0	0	0	0	4
29	3	2	1	3	2	1	3	1	8	2	1	3	2	2	4	1	1	2	0	3	2	2	2	1	4	0	0	1	0	0	0	0	1	0	3
30	3	2	2	2	2	2	2	5	8	2	1	2	1	1	4	1	1	2	0	3	2	2	3	1	1	0	0	0	0	1	0	0	1	0	3
31	2	2	2	2	3	2	1	5	8	2	1	3	1	1	2	1	1	1	0	2	2	3	3	1	4	1	3	0	0	0	1	0	1	0	2
32	1	1	3	2	3	2	3	4	10	1	1	2	9	3	4	1	1	2	0	2	2	2	2	2	2	1	1	0	0	0	0	0	1	1	3
33	3	2	1	2	3	2	2	1	10	2	1	3	3	2	4	1	1	1	0	3	2	1	1	2	5	1	3	0	0	1	0	0	1	0	2
34	3	1	1	3	1	1	3	1	4	2	1	2	2	2	4	2	1	2	0	3	1	1	1	1	1	0	0	0	0	0	0	0	1	0	4
35	1	2	2	2	2	2	2	1	1	3	1	3	10	1	4	1	1	1	0	3	2	2	2	1	3	1	1	0	0	1	1	0	1	0	3
36	1	2	2	2	2	1	2	1	7	1	1	3	7	1	4	2	1	2	0	2	1	1	2	1	0	0	0	0	0	0	1	0	1	1	4
37	1	1	1	3	2	1	2	1	4	2	1	2	2	1	4	1	1	2	0	2	2	2	2	1	0	0	0	1	0	1	1	0	0	0	4
38	4	1	2	2	2	2	2	5	1	3	1	3	1	1	3	1	1	2	0	2	2	2	2	1	0	1	1	1	0	0	1	0	1	0	3
39	1	2	2	1	3	2	1	5	1	1	2	2	1	1	2	1	1	1	0	2	2	1	1	1	5	3	0	0	0	0	1	1	1	0	3
40	3	1	3	4	2	2	1	5	6	1	1	2	1	1	3	1	1	2	0	2	2	2	2	2	4	1	0	0	0	0	0	0	1	0	3
41	1	2	2	3	3	2	2	4	5	3	1	2	7	1	3	1	1	1	0	2	2	1	3	1	5	0	0	0	0	0	1	1	1	0	3
42	1	2	2	1	2	2	1	5	9	2	1	2	3	3	3	1	1	1	0	2	2	2	2	2	4	1	1	1	0	1	1	0	1	0	2
43	3	2	2	2	2	2	2	4	9	2	2	2	7	1	2	1	1	2	0	1	2	2	3	1	1	1	0	1	0	1	0	0	1	0	3
44	3	2	2	1	2	2	1	4	9	2	1	3	1	1	4	1	1	1	0	2	2	2	3	2	5	0	2	1	0	1	0	0	1	0	2
45	1	2	3	1	2	2	2	4	7	1	2	2	1	1	3	1	1	1	0	2	2	2	2	2	4	2	2	1	0	1	1	0	1	0	2
46	1	1	2	1	2	2	1	1	4	1	2	2	7	1	3	1	1	2	0	2	2	2	2	1	0	0	0	0	0	0	0	0	1	0	4
47	1	2	2	1	2	2	2	4	3	2	1	2	7	1	4	1	1	2	0	2	2	2	2	1	0	1	2	0	0	1	0	0	1	0	3
48	3	2	2	2	2	2	1	5	4	1	1	2	9	2	4	1	1	1	0	2	2	2	2	1	4	1	1	1	0	1	1	0	1	0	2
49	1	1	1	1	2	2	1	2	4	1	1	1	1	1	4	1	1	1	0	3	2	1	3	1	5	0	0	0	0	0	1	1	1	0	3
50	1	2	2	2	1	2	2	5	8	3	1	2	1	1	3	1	1	2	0	2	2	2	2	2	2	2	1	0	0	0	0	0	0	0	3
51	1	2	2	2	2	2	2	4	6	3	1	2	1	1	1	1	1	2	0	2	3	2	2	1	2	1	0	1	0	0	1	0	1	0	3
52	1	1	2	2	3	2	1	4	3	2	2	3	1	1	1	1	1	2	0	2	2	1	2	1	4	1	1	0	0	0	0	0	1	0	3
53	1	2	2	1	2	2	4	4	4	1	1	2	7	1	4	1	1	2	0	3	2	1	1	1	2	1	1	0	0	0	0	0	1	1	3
54	1	2	2	1	3	2	1	1	2	1	1	2	1	1	4	1	1	1	0	3	2	2	3	1	5	1	1	0	0	0	1	0	1	0	3
55	1	2	2	2	2	2	2	5	5	1	2	2	1	1	1	1	1	1	0	2	2	1	1	1	4	1	2	1	0	1	0	0	1	0	3
56	1	2	2	2	2	2	2	5	3	3	1	2	7	1	1	1	1	1	0	2	2	2	2	2	2	2	2	1	0	1	1	0	1	0	2
57	1	1	2	2	3	2	1	1	6	2	1	2	1	1	3	1	1	2	0	2	2	1	2	2	2	1	1	0	0	0	0	0	1	1	3
58	1	1	2	1	3	2	1	5	5	2	2	2	7	1	4	1	1	1	0	3	2	2	2	2	4	1	2	1	0	1	1	0	1	1	2
59	1	1	2	1	2	2	2	4	7	2	2	2	6	2	2	1	1	1	0	2	2	3	3	2	5	3	2	1	0	1	0	0	1	0	1
60	1	2	2	1	2	2	1	4	8	3	1	2	8	2	4	1	1	1	1	3	2	2	2	1	2	2	2	1	0	1	1	0	1	1	2
61	1	1	2	2	3	2	1	5	6	3	1	3	1	1	1	1	1	1	0	2	2	2	2	2	3	3	3	1	0	1	1	0	1	0	1
62	1	1	2	2	2	2	2	5	4	2	1	2	1	1	3	1	1	1	0	2	2	2	3	1	2	1	2	1	0	1	1	0	1	0	3
63	1	1	1	1	1	2	2	5	8	1	1	2	1	2	4	1	1	2	0	3	2	2	3	1	3	3	0	0	0	0	0	0	0	0	3
64	1	1	2	4	3	2	1	4	4	1	1	2	7	1	4	1	1	1	3	3	2	2	2	2	3	3	3	1	0	1	1	0	1	0	1
65	2	1	2	2	2	2	2	5	1	3	2	2	1	1	4	1	1	1	0	2	2	1	1	2	5	3	2	0	0	0	0	0	1	1	2
66	1	2	1	2	3	2	1	5	8	2	1	2	7	1	4	1	1	1	0	2	2	2	2	1	3	3	2	1	0	0	0	0	1	0	2
67	1	2	2	2	2	2	2	5	5	1	1	2	1	1	1	1	1	1	0	2	2	2	3	2	5	3	2	0	0	0	0	0	0	1	2
68	1	1	2	2	2	2	2	4	8	1	1	2	3	3	4	1	1	1	0	3	2	2	2	2	3	1	3	1	0	0	1	0	1	0	2
69	1	2	1	3	2	2	2	4	4	1	2	2	7	1	4	1	1	1	1	3	2	2	2	2	3	1	3	1	0	0	1	0	1	0	2
70	1	1	2	4	3	2	1	5	5	1	2	2	2	2	1	1	1	1	0	2	2	2	2	2	5	2	3	1	0	1	1	0	1	0	1
71	1	2	2	2	2	2	1	5	7	2	1	2	7	1	3	1	1	1	0	2	2	1	1	1	5	3	0	0	0	0	1	1	1	0	2
72	3	1	2	2	2	2	2	5	4	2	2	3	7	1	4	2	1	2	0	3	1	1	2	1	0	1	0	0	0	0	1	0	0	0	4
73	1	1	2	1	3	2	1	5	4	1	2	2	7	1	4	2	2	2	0	3	1	1	3	1	0	1	0	1	0	1	1	0	1	0	3
74	1	1	2	4	3	2	4	5	3	1	1	2	9	2	4	2	1	2	0	3	1	1	2	1	0	1	0	0	0	0	0	0	0	0	4
75	1	1	1	2	3	2	2	4	2	1	2	3	9	3	4	1	1	1	0	3	3	1	1	1	5	1	0	1	0	1	1	0	1	1	2
76	1	1	2	1	2	2	2	1	7	2	1	3	7	1	2	1	1	1	0	2	2	1	2	2	3	3	0	1	0	1	0	0	1	1	2
77	1	2	1	2	2	2	2	4	4	2	1	2	2	2	4	1	1	2	0	3	3	1	2	1	3	1	0	1	0	0	0	0	1	0	3
78	1	1	3	1	2	2	1	5	4	2	1	2	1	1	4	1	1	1	0	2	2	2	2	2	3	3	3	1	0	1	1	0	1	0	1
79	3	1	3	2	2	2	2	1	3	2	1	3	1	1	4	1	1	1	0	2	2	2	2	2	2	1	2	1	0	0	1	0	1	0	2
80	1	1	3	2	2	2	2	4	3	2	1	2	1	1	3	1	1	1	0	2	2	2	2	2	3	1	3	1	0	0	1	0	1	0	2
81	1	1	2	2	2	2	2	5	7	2	1	2	7	1	4	1	1	1	0	2	2	1	2	1	2	2	2	1	0	0	1	0	1	0	3
82	1	1	1	3	1	1	3	5	6	2	1	2	1	1	4	2	1	1	0	3	1	1	1	2	3	3	0	0	0	0	0	0	1	1	2
83	1	1	2	2	2	2	2	5	4	2	1	2	7	1	4	1	1	2	0	2	3	1	2	1	1	0	0	0	0	0	0	0	1	0	4
84	2	2	1	3	2	1	2	5	8	2	1	2	1	2	3	1	1	2	0	2	2	2	2	1	0	0	0	0	0	0	0	0	1	0	4
85	2	2	1	3	1	1	4	5	2	2	1	2	1	1	3	2	1	2	0	2	1	1	1	1	0	0	0	0	0	0	0	0	1	0	4
86	2	1	2	2	2	2	1	5	5	1	1	2	1	1	2	1	1	1	0	2	2	2	3	2	5	3	2	0	0	0	0	0	0	1	2
87	3	1	2	1	2	2	2	5	9	2	1	2	1	1	2	1	1	1	0	2	2	1	1	2	5	3	2	0	0	0	0	0	1	1	2
88	1	1	2	1	2	2	1	5	2	2	2	2	7	1	3	1	1	1	0	2	2	3	3	1	3	1	2	1	0	1	1	0	1	0	2
89	1	2	2	1	2	2	1	4	8	2	1	2	4	1	4	1	1	1	0	3	2	2	2	1	3	1	2	1	0	0	0	0	1	0	3
90	1	1	2	1	2	2	1	4	4	1	1	2	1	1	4	1	1	1	0	2	3	2	3	2	5	3	2	0	0	0	0	0	0	1	2
91	1	1	2	4	2	2	4	4	5	1	1	2	1	1	3	1	1	2	0	2	2	2	3	1	1	0	2	0	0	0	0	0	0	1	3
92	1	2	2	2	3	2	2	4	6	1	1	2	9	2	4	1	1	1	0	2	2	2	3	1	4	2	0	1	0	1	1	0	1	0	2
93	1	2	1	3	2	1	2	1	3	2	1	2	9	2	3	1	1	2	0	2	2	1	2	1	2	0	1	0	0	0	0	0	0	0	4
94	1	2	2	2	3	2	2	5	2	2	1	2	7	1	4	1	1	2	0	2	2	1	2	1	4	0	1	0	0	0	0	0	1	0	3
95	3	1	2	3	1	1	3	5	8	2	1	3	7	1	2	1	1	2	0	2	2	2	3	1	0	1	0	0	0	0	0	0	0	0	4
96	2	1	2	1	2	2	2	5	8	1	1	2	1	1	4	1	1	1	0	2	2	3	3	1	3	1	2	1	0	1	0	0	0	1	2
97	1	2	1	3	1	1	3	5	8	1	1	2	7	1	4	1	1	2	0	2	2	2	3	1	0	0	0	0	0	0	0	0	0	0	4
98	1	2	1	3	3	2	2	5	4	3	1	2	2	2	4	1	1	2	0	2	2	1	2	1	0	3	0	0	0	0	0	0	0	0	4
99	1	1	2	1	1	2	2	5	7	3	1	2	7	1	4	1	1	1	0	3	2	2	3	1	3	0	1	1	0	1	0	0	1	1	2
100	1	1	2	2	3	2	1	5	5	1	1	2	7	1	3	1	1	1	0	2	2	2	3	1	4	2	2	1	0	1	1	0	1	0	2
101	1	1	1	2	3	2	2	4	9	1	1	3	7	1	4	1	1	2	0	2	2	2	1	1	4	1	0	1	0	1	1	0	0	0	3
102	3	2	2	2	2	2	2	1	5	1	1	2	7	1	4	1	1	1	0	3	2	1	1	1	5	3	1	0	0	0	1	0	1	1	2
103	1	1	2	2	2	2	1	1	1	1	1	2	7	1	4	1	1	2	0	1	2	1	2	2	4	1	1	0	0	0	1	0	0	0	3
104	1	1	2	2	2	2	2	5	10	3	1	2	4	1	4	1	1	1	0	1	2	1	3	1	3	2	0	0	0	1	0	1	1	1	2
105	1	1	2	1	2	2	2	5	5	1	2	2	6	2	4	1	1	1	0	2	2	2	2	1	3	1	2	1	0	0	0	0	1	0	3
106	1	2	2	1	2	2	2	5	8	1	1	2	7	1	4	1	2	1	0	3	2	1	3	1	3	2	0	0	0	1	0	1	1	1	2
107	1	1	2	1	2	2	1	5	9	1	1	3	7	1	3	1	1	2	0	2	2	1	3	1	1	0	2	0	0	0	1	0	1	0	3
108	1	2	2	1	2	2	2	5	5	1	1	2	7	1	4	1	1	2	0	2	3	2	2	2	1	2	0	0	0	0	0	0	1	1	3
109	1	2	2	2	2	2	2	4	4	2	2	2	6	3	4	1	1	2	0	2	3	1	1	1	4	3	0	0	0	0	0	0	1	0	3
110	1	2	2	4	2	2	1	4	7	1	1	2	1	1	4	1	1	1	2	3	3	2	3	1	1	3	2	1	0	1	1	0	1	0	1
111	2	2	2	4	3	2	4	5	8	1	1	2	7	1	4	1	1	1	0	2	2	2	2	1	3	1	2	1	0	0	0	0	1	0	3
112	1	2	2	3	2	2	2	4	2	1	1	2	9	2	3	1	1	2	0	2	2	1	2	2	4	1	1	0	0	0	1	0	0	0	3
113	1	1	1	3	2	1	2	1	4	1	1	2	1	1	4	1	1	1	0	2	2	2	2	2	5	3	3	1	0	1	1	1	1	1	1
114	1	2	2	2	2	2	1	5	2	2	1	3	2	2	4	1	1	2	0	3	2	1	1	1	5	1	0	0	0	0	0	0	0	0	3
115	1	2	2	2	2	2	1	4	3	2	1	3	7	1	4	1	1	1	0	3	2	1	3	1	3	2	0	0	0	1	0	1	1	1	2
116	1	2	2	2	3	2	2	1	3	2	1	2	7	1	4	1	1	1	0	3	3	1	1	2	5	3	0	0	0	0	0	0	0	1	3
117	1	2	1	2	3	2	2	4	5	1	1	2	2	2	4	1	1	2	0	3	2	1	1	2	3	1	2	1	0	1	0	0	1	0	3
118	3	1	2	2	3	1	2	4	7	1	1	3	7	1	4	1	1	2	0	2	2	1	1	2	3	1	2	1	0	1	0	0	1	0	3
119	1	2	2	1	3	2	4	4	6	2	1	3	7	1	2	1	1	1	0	1	2	2	2	2	3	3	3	1	0	1	1	0	1	0	1
120	1	2	2	1	3	2	4	1	8	2	1	2	7	1	4	1	1	1	2	3	3	1	1	1	5	3	2	1	0	1	1	1	1	1	1
121	1	1	2	3	2	2	3	1	8	2	1	2	9	2	4	1	2	1	0	3	2	2	3	1	5	3	1	0	0	0	0	0	0	0	2
122	1	2	2	2	2	2	1	4	4	1	1	3	10	1	4	1	1	1	2	3	2	1	1	1	4	3	3	1	0	1	1	0	1	1	1
123	1	1	1	2	2	2	2	4	8	1	1	2	9	2	3	1	1	2	0	2	2	1	1	1	3	1	1	1	0	1	0	1	1	0	3
124	1	2	2	1	3	2	1	5	3	1	1	2	1	1	4	1	1	1	0	2	2	2	3	2	5	3	2	0	0	0	0	0	0	1	2
125	2	1	2	1	2	2	2	1	5	2	1	2	1	1	4	1	1	1	0	2	2	1	2	1	5	3	2	1	0	1	1	1	0	1	2
126	1	1	1	3	1	2	3	1	8	2	1	2	7	1	4	1	1	2	0	2	2	2	1	1	2	0	0	0	0	0	0	0	1	0	4
127	1	2	2	2	2	2	1	5	5	1	2	2	9	3	4	1	1	2	0	3	3	2	1	1	2	0	0	0	0	0	0	0	1	0	4
128	1	1	2	2	1	2	3	5	1	1	1	2	3	3	2	1	1	2	0	2	2	3	2	2	2	3	1	0	0	0	0	0	0	0	3
129	1	1	2	4	2	2	1	4	8	3	1	2	1	1	4	1	1	1	0	2	2	3	3	1	3	1	2	1	0	1	1	0	1	0	2
130	4	1	2	4	2	2	2	1	4	1	1	2	1	1	3	1	1	2	0	2	2	2	2	1	3	1	1	1	0	1	0	0	1	0	3
131	1	1	2	2	2	2	1	5	8	3	1	2	10	1	4	1	1	1	0	3	2	1	3	1	3	2	0	0	0	1	0	1	1	1	2
132	1	2	2	2	2	2	1	1	8	2	1	2	9	2	4	1	1	1	0	3	2	1	1	1	4	3	0	1	0	0	1	0	1	1	2
133	1	1	3	3	3	1	2	4	2	1	2	2	2	2	4	1	1	2	0	3	2	2	3	1	5	0	0	1	0	0	0	0	1	0	3
134	1	2	1	2	3	2	2	4	6	1	1	2	2	2	4	1	1	1	0	3	2	1	1	1	5	3	1	0	0	0	1	0	1	1	2
135	1	1	1	2	1	1	3	5	8	2	2	2	7	1	4	1	1	1	0	2	2	2	3	1	3	3	2	0	0	1	1	0	1	0	2
136	1	1	2	1	3	2	1	5	6	1	1	2	7	1	4	1	1	1	1	3	2	1	1	1	4	3	0	1	0	0	1	0	1	1	2
137	1	2	2	2	3	2	2	2	2	2	1	3	6	3	2	1	1	1	0	1	2	1	1	2	5	3	0	0	0	0	0	0	1	0	2
138	1	2	2	2	2	2	2	2	3	1	2	2	5	2	4	1	1	1	0	3	2	1	1	1	3	3	1	1	0	1	1	0	1	1	2
139	1	2	2	1	3	2	2	5	3	2	1	2	5	1	4	1	1	2	0	3	2	2	2	1	3	1	0	1	0	0	0	0	0	0	3
140	1	2	2	2	3	2	3	1	4	1	1	1	5	2	4	1	1	2	0	2	3	2	2	1	3	1	0	0	0	0	0	0	0	0	3
141	1	2	1	2	3	2	3	2	5	2	1	3	5	2	4	1	1	1	0	2	2	1	1	1	5	3	1	0	0	0	1	0	1	1	2
142	1	2	2	2	2	2	2	5	5	2	1	2	5	2	3	1	1	1	0	2	2	1	1	1	4	3	3	1	0	1	1	0	1	1	1
143	1	2	2	2	2	2	3	5	10	1	1	2	5	1	4	1	1	1	1	3	2	1	1	1	5	2	2	0	0	1	1	1	1	1	2
144	1	2	2	2	2	2	2	1	3	1	1	2	5	1	4	1	1	2	0	3	2	2	3	1	5	0	0	1	0	0	0	0	1	0	3
145	1	2	2	2	2	2	2	5	2	1	1	2	5	1	3	1	1	2	0	2	2	1	1	1	1	0	1	1	0	1	1	0	1	0	3
146	1	2	2	2	2	2	2	5	4	1	1	2	5	1	4	1	1	2	0	2	2	2	2	2	2	1	0	1	0	1	1	0	1	0	3
147	1	2	1	3	2	1	2	4	6	1	2	2	7	1	3	2	1	2	0	2	1	1	1	1	0	0	0	0	0	0	0	0	1	0	4
148	3	2	2	2	2	2	1	4	7	1	1	2	5	1	3	1	1	1	0	2	2	1	1	2	5	3	0	0	0	0	0	0	1	0	2
149	1	2	2	1	2	2	2	1	9	2	1	2	5	2	3	1	1	1	0	2	2	1	1	1	5	2	2	0	0	1	1	1	1	1	2
150	1	2	2	2	3	2	2	4	5	2	1	2	5	2	3	1	1	1	0	2	2	1	2	2	5	3	0	1	0	1	0	0	1	0	2
151	2	2	1	2	2	1	1	4	5	2	1	2	5	1	4	1	1	1	0	2	3	2	2	1	4	3	0	1	0	1	1	1	1	1	1
152	1	2	2	2	3	2	2	4	4	2	1	2	5	1	4	1	1	2	0	2	3	1	1	1	2	1	1	0	0	0	0	0	1	1	4
153	1	1	1	3	1	2	2	1	1	2	1	3	5	2	4	1	2	2	0	2	3	1	1	2	3	1	0	1	0	0	0	0	1	1	3
154	2	2	2	3	1	2	3	5	8	1	1	2	7	1	4	1	1	2	0	2	3	2	3	2	1	1	1	1	0	0	0	0	1	0	3
155	1	2	2	1	2	2	1	5	5	1	1	2	5	2	1	1	1	2	0	1	2	2	3	1	3	1	0	0	0	0	0	0	1	0	3
156	1	2	2	1	3	2	2	1	1	1	1	2	5	1	1	1	1	1	0	1	2	1	2	2	5	3	0	1	0	1	0	0	1	0	2
157	4	1	2	1	2	2	1	5	7	1	1	2	1	1	4	1	1	1	0	2	3	3	3	1	5	0	0	1	0	1	1	1	1	0	2
158	4	2	2	2	2	1	2	1	8	1	1	3	5	2	4	2	1	2	0	2	1	2	2	1	4	0	0	0	0	0	0	0	0	0	3
159	1	1	1	3	1	2	3	1	8	3	1	2	5	2	4	1	1	2	0	2	3	1	1	1	1	3	0	0	0	0	0	0	0	1	3
160	1	2	2	2	1	2	2	5	5	1	1	2	5	2	4	1	1	1	0	2	2	2	2	1	4	1	3	0	0	1	0	0	1	1	2
161	1	2	2	2	3	2	1	4	7	3	2	2	5	1	4	1	1	2	0	2	3	1	1	1	1	1	0	1	0	1	1	0	1	1	3
162	1	2	2	1	2	1	2	4	4	3	2	2	5	1	4	1	1	2	0	3	2	1	2	1	3	0	0	0	0	0	0	0	1	0	4
163	3	2	2	4	3	2	2	5	3	3	2	2	6	2	4	1	1	1	0	2	2	2	3	2	4	3	3	1	0	1	1	0	1	0	1
164	1	2	2	2	3	2	2	1	4	1	1	2	5	1	2	1	1	1	0	2	2	2	2	1	4	2	2	1	0	1	1	0	1	0	2
165	1	2	2	2	2	2	2	1	4	1	1	3	6	2	2	1	1	2	0	2	2	3	2	2	1	2	1	0	0	1	0	0	1	0	3
166	2	1	2	2	3	2	2	5	6	1	1	2	5	2	4	1	1	2	0	2	2	2	2	2	5	0	0	0	0	0	0	0	0	0	3
167	1	1	2	2	3	1	2	4	6	3	1	3	5	1	4	1	1	2	0	4	2	1	1	1	0	1	0	0	0	0	0	0	1	0	4
168	3	1	1	2	1	1	2	1	2	1	1	2	7	1	4	1	1	2	0	3	2	2	3	1	0	1	0	0	0	0	0	0	0	0	4
169	4	1	3	2	2	2	1	1	8	1	1	2	6	2	4	1	1	1	1	3	2	1	3	1	5	0	0	1	0	1	1	0	1	0	2
170	3	1	1	2	2	2	2	1	4	1	1	3	5	2	4	1	1	2	0	2	2	1	3	1	0	1	0	0	0	0	0	0	0	0	4
171	2	2	2	2	2	2	2	1	1	1	1	3	5	2	4	1	1	2	0	2	2	1	3	1	0	0	0	0	0	0	0	0	1	0	4
172	1	1	2	2	2	2	2	4	4	1	1	2	5	2	4	1	1	1	0	2	2	3	3	1	5	2	2	1	0	1	1	1	1	0	1
173	1	2	2	2	2	2	1	4	6	2	1	2	1	1	1	1	1	1	0	1	2	2	3	1	5	1	1	1	0	1	1	1	1	1	1
174	1	1	2	2	2	2	1	5	4	1	1	2	6	2	4	1	1	2	0	3	2	1	1	1	3	1	3	1	0	0	0	0	1	1	3
175	1	1	3	1	3	2	2	5	5	1	1	2	5	2	4	1	1	1	0	2	3	2	3	1	5	0	2	0	0	0	0	0	0	1	2
176	1	1	1	2	3	2	2	5	4	2	1	2	5	2	4	1	2	2	0	4	3	1	2	1	5	0	0	1	0	1	0	0	1	0	3
177	3	1	1	2	3	2	1	1	5	2	1	3	5	2	4	1	1	2	0	2	2	2	3	1	0	1	0	1	0	1	1	0	1	0	3
178	1	1	2	2	2	2	2	1	5	1	1	2	1	1	2	1	1	1	0	2	2	2	2	2	3	1	2	1	0	1	1	0	1	0	2
179	1	1	2	2	3	2	1	5	6	2	1	2	7	1	1	1	1	1	0	2	2	2	2	2	3	1	2	1	0	1	1	0	1	0	2
180	1	1	2	2	3	2	1	1	4	1	1	2	7	1	2	1	1	1	0	2	2	2	3	1	5	0	2	0	0	0	0	0	0	1	2
181	1	2	1	3	3	2	3	1	2	2	2	3	7	1	4	1	1	2	0	2	3	2	3	1	2	1	0	0	0	0	0	0	0	0	3
182	1	2	1	3	1	1	3	1	5	2	1	2	7	1	3	1	1	2	0	2	2	1	1	1	3	1	0	0	0	0	0	0	1	1	3
183	2	2	2	4	2	2	2	1	3	1	1	2	5	2	3	1	1	2	0	2	2	2	3	1	0	1	0	1	0	1	1	0	1	0	3
184	3	2	1	3	2	2	2	1	1	1	1	3	5	2	4	1	1	2	0	2	2	2	3	1	1	1	1	0	0	0	0	0	1	0	3
185	2	2	1	3	3	1	2	5	5	1	1	3	5	2	3	1	1	1	0	2	2	3	3	1	4	1	3	0	0	0	1	0	1	0	2
186	1	2	2	1	2	2	2	1	5	1	1	3	1	1	4	1	1	1	2	3	2	2	3	2	4	1	3	1	0	1	1	0	1	0	1
187	3	2	2	2	2	2	2	5	4	1	1	2	9	2	3	1	1	2	0	2	2	2	2	1	1	0	0	0	0	0	0	1	0	0	4
188	1	2	2	1	2	2	1	5	4	2	1	2	5	2	3	1	1	1	0	2	2	3	3	1	4	3	3	1	0	1	1	0	1	0	1
189	1	2	2	1	3	2	2	5	3	1	1	3	5	2	2	1	1	1	0	2	2	2	3	2	4	1	3	1	0	1	1	0	1	0	1
190	1	2	2	2	2	2	2	5	4	1	1	2	5	2	1	1	1	2	0	2	2	1	1	1	3	1	3	1	0	0	0	0	1	1	3
191	1	1	1	3	1	2	2	1	6	1	1	3	1	1	4	1	1	2	0	2	2	1	1	1	2	2	1	0	0	1	0	0	0	0	4
192	1	2	2	1	3	2	4	5	5	1	2	2	5	3	4	1	1	1	0	2	2	2	2	2	3	1	2	1	0	1	1	0	1	0	2
193	4	1	2	2	3	2	4	5	8	1	1	2	5	1	3	1	1	2	0	2	2	3	3	2	1	1	0	0	0	0	0	0	1	0	3
194	1	1	2	2	2	2	2	5	3	2	1	2	5	1	4	1	1	2	0	2	2	2	2	1	2	1	0	1	0	1	1	0	1	0	3
195	1	1	2	2	3	2	1	5	8	1	1	2	5	2	4	1	1	2	0	2	3	3	3	1	1	0	0	1	0	1	1	0	0	1	3
196	1	1	1	3	2	2	3	5	1	1	1	2	5	1	3	1	1	2	0	2	2	2	2	2	1	0	0	0	0	0	0	0	1	0	4
197	3	1	3	3	3	2	2	5	4	2	1	2	5	2	4	1	1	2	0	2	2	2	1	1	3	0	0	0	0	0	0	0	1	1	4
198	1	1	2	2	3	2	2	5	3	3	2	2	5	2	3	1	1	2	0	2	2	1	1	1	0	0	0	1	0	0	0	0	1	0	4
199	2	1	2	2	3	2	2	5	1	1	1	2	5	2	2	1	1	1	0	2	2	1	3	1	2	2	1	1	0	1	0	1	1	0	2
200	3	1	1	2	2	1	1	4	1	2	1	2	5	2	4	1	1	2	0	2	2	3	3	1	0	0	0	1	0	0	0	0	1	1	3
201	2	2	2	2	2	2	2	1	5	3	1	2	6	2	4	1	2	1	0	3	2	1	1	2	4	0	2	1	0	1	1	0	1	0	2
202	2	2	2	2	3	2	2	4	1	2	1	2	1	1	4	1	1	1	0	2	2	1	3	1	2	2	1	1	0	1	0	1	1	0	2
203	1	1	2	4	3	2	4	5	1	2	1	2	9	2	4	1	1	2	0	2	2	2	2	1	0	1	1	0	0	0	0	0	0	1	3
204	1	1	1	2	3	2	2	4	8	1	1	3	5	2	4	1	1	2	0	3	2	2	2	2	3	1	0	0	0	0	1	0	0	0	3
205	2	1	2	2	2	2	2	5	6	1	1	2	5	2	3	1	1	1	0	2	2	2	3	1	3	0	0	1	0	1	1	0	1	0	2
206	2	1	3	1	3	2	4	1	3	1	1	3	5	3	4	1	1	1	0	2	2	2	3	1	3	1	1	1	0	1	1	0	1	1	2
207	1	1	3	1	3	2	2	4	3	1	1	2	5	2	3	1	1	1	0	2	2	2	2	2	5	3	3	1	0	1	1	1	1	1	1
208	1	1	3	2	2	1	2	4	1	1	1	2	3	3	3	1	1	2	0	2	2	2	2	1	0	2	1	1	0	1	1	0	1	1	3
209	3	1	1	3	2	2	2	1	4	1	1	3	5	2	3	1	1	2	0	2	2	2	2	1	2	0	0	0	0	1	0	0	1	0	3
210	1	2	1	1	2	2	2	1	7	2	1	2	6	2	3	1	1	2	0	2	2	2	3	1	2	0	0	1	0	0	0	0	1	0	3
211	1	2	1	3	1	2	2	1	2	1	1	2	5	2	4	1	1	2	0	2	2	2	2	2	3	1	1	0	0	0	1	0	1	0	3
212	2	2	2	1	3	2	1	5	5	1	1	2	6	2	3	1	1	2	0	2	2	2	2	1	3	0	1	1	0	0	0	0	1	0	3
213	1	2	2	4	3	1	4	5	6	1	1	2	5	2	3	2	1	2	0	2	1	1	2	1	0	1	1	1	0	0	1	0	0	1	3
214	2	2	1	2	2	2	2	5	8	1	1	2	3	3	3	1	1	2	0	2	2	1	2	1	0	0	0	0	0	0	0	0	1	0	4
215	2	2	1	1	2	2	2	4	3	3	1	3	5	2	2	1	1	2	0	2	2	1	3	2	1	1	0	0	0	0	1	0	1	1	3
216	1	2	1	3	2	1	2	4	6	1	1	2	9	2	4	1	1	1	0	2	3	3	3	1	3	0	0	1	0	1	1	0	1	0	2
217	1	2	1	1	2	2	2	4	4	1	1	2	5	2	3	1	1	1	0	2	2	2	3	1	5	1	1	1	0	1	1	1	1	1	1
218	1	1	2	2	2	2	2	5	4	3	1	2	5	2	4	1	1	2	0	2	2	2	3	1	4	0	0	0	0	0	1	0	1	0	3
219	1	1	1	2	3	2	2	5	4	1	1	2	5	2	4	1	1	1	0	2	2	2	3	1	5	1	1	1	0	1	1	1	1	1	1
220	3	2	2	1	3	2	2	1	5	1	1	2	1	1	2	2	1	2	0	1	1	1	1	2	0	0	0	0	0	0	0	0	0	0	4
221	1	1	2	2	3	2	2	4	5	2	1	2	1	1	3	1	1	1	0	2	2	2	2	2	3	1	3	1	0	0	1	0	1	0	2
222	1	2	2	1	3	2	2	4	4	2	1	2	4	1	4	2	1	2	0	3	1	2	2	2	1	1	1	1	0	1	1	0	1	0	3
223	1	2	2	1	1	2	2	1	6	2	1	3	7	1	4	1	1	1	0	2	2	3	3	1	3	0	0	1	0	1	1	0	1	0	2
224	1	2	2	1	1	2	2	5	1	3	1	2	1	1	4	1	1	1	0	2	2	1	1	2	4	0	2	1	0	1	1	0	1	0	2
225	1	1	2	2	1	2	2	1	6	2	1	2	1	1	4	1	1	1	0	3	2	2	2	1	3	2	1	0	0	1	1	0	0	0	2
226	3	2	1	2	1	2	2	1	8	2	2	2	7	1	4	1	1	1	0	2	2	1	1	2	4	0	2	1	0	1	1	0	1	0	2
227	1	2	2	2	1	2	2	1	8	1	1	2	6	2	4	1	1	1	0	2	2	2	3	2	4	1	3	1	0	1	1	0	1	0	1
228	3	2	2	2	3	2	2	2	8	2	1	2	7	1	4	1	1	2	0	2	3	3	3	1	0	3	0	0	0	0	0	1	0	0	3
229	3	2	2	2	2	2	2	1	5	3	1	2	6	2	3	1	1	2	0	2	2	2	2	1	0	2	2	1	0	0	0	0	0	0	3
230	1	2	2	2	2	2	2	1	6	2	1	2	1	1	4	1	1	2	0	2	3	2	2	1	0	2	2	1	0	0	0	0	0	0	3
231	1	1	1	4	1	2	4	4	2	1	1	2	6	2	4	1	1	2	0	5	2	2	3	1	1	1	0	0	0	0	0	0	0	0	4
232	3	1	1	3	1	1	3	1	5	1	1	3	4	1	4	1	1	2	0	5	2	3	3	1	0	1	0	0	0	0	0	0	0	0	4
233	4	1	2	1	2	2	1	5	5	1	1	2	3	3	4	1	1	1	2	5	2	2	2	1	3	2	1	0	0	1	1	0	0	0	2
234	1	2	2	1	3	2	2	1	10	2	1	2	10	1	4	1	1	2	0	2	2	1	2	1	3	0	0	0	0	0	0	0	0	0	3
235	1	1	1	3	1	2	2	5	8	2	1	2	6	2	4	1	1	2	0	2	2	1	3	1	3	0	0	0	0	0	0	0	0	0	3
236	1	1	2	2	2	2	2	2	8	3	1	2	1	1	4	1	1	2	0	3	2	2	2	1	3	1	2	1	0	1	0	0	0	0	3
237	4	2	2	1	2	2	2	1	3	1	1	2	3	3	3	1	1	2	0	2	2	1	1	1	3	1	1	1	0	1	1	0	1	1	3
238	1	2	2	4	2	1	4	1	2	1	1	2	3	3	4	1	1	2	0	3	2	1	1	1	3	1	0	0	0	0	0	0	1	1	3
239	4	2	2	3	2	1	2	1	4	2	1	2	6	2	4	1	1	2	0	2	2	1	1	1	3	1	0	0	0	0	0	0	1	1	3
240	1	2	2	1	2	2	2	1	5	2	1	3	1	1	4	1	1	2	0	2	3	1	1	1	0	0	0	1	0	0	0	0	1	0	4
241	4	1	1	3	2	2	3	1	5	3	1	3	1	1	4	1	1	2	0	2	3	1	1	1	3	1	0	0	0	0	0	0	1	1	3
242	1	2	1	3	1	1	3	1	6	2	1	2	7	1	4	1	1	2	0	2	2	1	1	1	3	1	0	0	0	0	0	0	1	1	3
243	2	2	2	1	3	2	1	1	7	2	1	2	7	1	4	1	1	1	2	3	2	2	3	2	4	1	3	1	0	1	1	0	1	0	1
244	1	2	1	2	3	1	2	1	10	1	1	2	9	2	3	1	1	2	0	2	2	1	1	1	3	1	1	1	0	1	1	0	1	1	3
245	1	2	2	2	2	2	2	4	5	3	1	2	1	1	4	2	1	2	0	3	1	2	2	1	1	0	0	0	0	0	0	1	0	0	4
246	2	1	1	2	3	2	2	4	8	2	1	2	3	3	4	1	1	2	0	2	2	2	2	1	0	2	2	1	0	0	0	0	0	0	3
247	1	2	1	3	3	2	2	4	1	1	1	3	1	1	4	1	1	1	0	2	2	2	3	2	4	1	3	1	0	1	1	0	1	0	1
248	1	2	2	2	3	2	2	5	4	3	1	2	1	1	4	1	1	1	0	3	2	1	1	2	4	0	2	1	0	1	1	0	1	0	2
249	1	1	2	1	3	2	1	4	5	2	1	2	3	3	4	1	1	1	0	2	2	2	3	2	4	1	3	1	0	1	1	0	1	0	1
250	1	1	1	3	3	2	2	2	7	1	1	2	8	2	4	1	1	1	0	2	2	3	3	1	3	0	0	1	0	1	1	0	1	0	2
251	1	1	2	2	3	2	3	4	1	2	1	2	7	3	3	2	2	2	0	2	1	1	1	1	1	0	0	0	0	0	0	0	1	1	4
252	1	1	3	2	3	1	2	1	8	2	1	2	1	1	4	1	1	1	0	3	3	1	1	2	4	0	2	1	0	1	1	0	1	0	2
253	1	2	2	2	2	2	2	4	1	3	1	2	7	1	4	1	1	2	0	2	2	1	1	1	3	1	1	1	0	1	1	0	1	1	3
254	1	2	2	1	3	2	1	1	9	2	1	2	10	1	4	1	1	2	0	2	3	2	2	1	3	1	0	0	0	1	0	0	1	1	3
255	1	1	1	2	3	2	1	4	2	2	1	2	1	1	4	1	1	1	0	2	2	2	3	2	4	1	3	1	0	1	1	0	1	0	1
256	2	2	1	3	1	2	3	1	1	3	1	2	7	1	3	2	1	2	0	2	1	1	1	1	0	0	0	1	0	0	0	0	1	0	4
257	1	1	1	3	3	2	1	4	6	1	1	2	1	1	4	1	1	2	0	2	2	1	1	1	1	1	0	1	0	1	1	0	1	1	3
258	1	1	2	1	3	2	1	4	8	2	1	3	7	1	4	1	1	1	0	2	2	3	3	1	3	0	0	1	0	1	1	0	1	0	2
259	1	1	1	3	3	1	2	4	9	1	2	2	7	1	3	2	2	2	0	2	1	2	2	1	1	0	0	0	0	0	0	1	0	0	4
260	1	2	1	2	3	1	2	4	3	3	1	2	7	1	4	1	1	1	2	4	3	2	2	1	3	2	1	0	0	1	1	0	0	0	2
261	1	2	1	2	3	2	2	4	8	3	1	2	2	2	4	1	1	2	0	2	3	1	1	1	3	1	1	1	0	1	1	0	1	1	3
262	1	1	2	1	3	1	2	3	4	2	1	2	1	1	4	2	2	2	0	2	1	3	3	1	3	0	0	0	0	1	1	0	1	0	2
263	1	1	1	2	3	2	1	1	7	3	1	2	1	1	4	1	1	2	0	2	2	1	1	1	1	1	0	1	0	1	1	0	1	1	3
264	1	2	2	1	2	2	2	4	8	1	2	2	3	3	4	1	1	1	0	2	2	1	1	2	4	0	2	1	0	1	1	0	1	0	2
265	1	2	2	3	1	2	3	4	7	2	1	2	9	2	4	1	1	2	0	3	3	2	2	1	0	2	2	1	0	0	0	0	0	0	3
266	1	1	3	1	3	1	1	4	3	2	1	2	6	3	4	1	1	1	0	3	2	3	3	1	3	0	0	1	0	1	1	0	1	0	2
267	3	2	3	2	2	2	1	4	8	2	2	2	10	1	4	1	1	1	2	3	2	2	3	2	4	1	3	1	0	1	1	0	1	0	1
268	2	1	2	2	3	2	2	4	5	2	2	2	7	1	4	1	1	2	0	3	2	2	2	1	0	2	2	1	0	0	0	0	0	0	3
269	3	2	2	4	3	1	2	4	8	2	1	2	9	2	4	1	1	2	0	3	2	2	2	1	0	2	2	1	0	0	0	0	0	0	3
270	3	2	2	2	2	1	2	1	2	2	1	2	7	3	4	1	1	2	0	2	3	1	1	1	3	1	1	1	0	1	1	0	1	1	3
271	1	2	1	3	1	1	3	1	9	3	2	2	7	1	3	1	1	2	0	2	2	1	1	1	3	1	0	0	0	0	0	0	1	1	3
272	1	1	1	2	3	1	2	4	7	1	2	2	6	1	4	1	1	1	0	2	2	2	2	2	3	1	3	1	0	0	1	0	1	0	2
273	1	1	1	2	3	2	2	1	7	1	1	2	6	1	1	1	1	1	0	2	2	2	3	1	5	1	1	1	0	1	1	1	1	1	1
274	1	1	2	3	2	2	2	2	7	2	1	1	7	1	4	1	1	2	0	3	2	1	1	1	3	1	0	0	0	0	0	0	1	1	3
275	1	2	2	3	3	2	3	4	1	1	1	1	1	1	4	1	1	2	0	3	2	2	2	1	3	1	0	0	0	1	0	0	1	1	3
276	1	1	2	2	1	1	3	2	1	2	2	2	1	1	4	1	1	2	0	3	2	1	1	1	1	1	0	1	0	1	1	0	1	1	3
277	1	1	2	2	3	2	1	5	2	1	2	1	7	1	4	1	1	2	0	3	2	1	1	1	1	1	0	1	0	1	1	0	1	1	3
278	1	1	1	3	2	2	3	2	6	2	1	1	7	3	4	1	1	1	2	4	2	3	3	1	3	0	0	1	0	1	1	0	1	0	2
279	1	1	2	1	3	2	2	5	1	3	1	2	6	2	4	1	1	2	0	2	2	1	1	1	3	1	1	1	0	1	1	0	1	1	3
280	1	1	1	3	2	1	2	2	4	1	1	1	1	1	3	1	1	2	0	2	2	1	1	1	3	1	0	0	0	0	0	0	1	1	3
281	1	2	1	3	2	1	2	2	3	2	2	1	7	1	4	1	1	2	0	2	2	1	1	1	3	1	1	1	0	1	1	0	1	1	3
282	1	1	1	2	2	2	2	2	6	1	1	1	7	1	4	1	1	2	0	2	2	1	1	1	1	1	0	1	0	1	1	0	1	1	3
283	1	1	1	2	2	2	2	2	8	1	2	1	7	1	4	1	1	2	0	2	2	1	1	1	3	1	1	1	0	1	1	0	1	1	3
284	1	1	2	2	3	2	2	2	5	2	2	1	6	1	4	1	1	2	0	4	2	2	2	1	3	1	0	0	0	1	0	0	1	1	3
285	1	1	3	3	3	2	2	5	7	3	2	1	6	2	4	1	1	2	0	2	2	1	1	1	1	1	0	1	0	1	1	0	1	1	3
286	1	2	1	3	1	2	3	2	8	1	1	2	9	2	4	1	1	2	0	3	2	1	1	1	3	1	1	1	0	1	1	0	1	1	3
287	1	1	2	2	3	2	1	2	2	2	1	1	8	2	4	1	1	2	0	3	2	2	2	1	3	1	0	0	0	1	0	0	1	1	3
288	1	1	2	2	3	2	2	2	4	2	2	1	7	1	4	1	1	2	0	3	2	1	1	1	3	1	1	1	0	1	1	0	1	1	3
289	1	1	2	2	3	2	1	2	6	2	1	1	3	3	4	1	1	1	0	5	2	3	3	1	3	0	0	1	0	1	1	0	1	0	2
290	1	2	2	2	3	2	2	2	8	3	1	1	5	2	4	1	1	1	2	4	2	2	2	2	3	1	3	1	0	0	1	0	1	0	2
291	1	2	1	2	3	2	1	4	8	2	1	2	7	1	4	1	1	1	0	2	2	3	3	1	3	0	0	1	0	1	1	0	1	0	2
292	1	2	1	1	3	2	2	2	5	1	2	2	7	1	4	1	1	2	0	3	2	1	1	1	1	1	0	1	0	1	1	0	1	1	3
293	1	2	3	1	3	1	2	4	8	1	2	2	7	3	4	1	1	2	0	2	2	1	1	1	3	1	1	1	0	1	1	0	1	1	3
294	1	2	3	3	2	2	2	4	1	2	2	2	7	3	4	1	1	1	0	2	2	1	1	2	4	0	2	1	0	1	1	0	1	0	2
295	1	1	1	3	1	2	3	4	6	1	2	2	9	2	4	1	1	2	0	2	2	1	1	1	3	1	0	0	0	0	0	0	1	1	3
296	1	1	3	2	2	2	2	4	4	1	1	2	3	3	4	1	1	2	0	2	2	1	1	1	1	1	0	1	0	1	1	0	1	1	3
297	1	2	1	3	1	2	2	2	8	2	1	1	10	1	4	1	1	2	0	2	2	2	2	1	0	2	2	1	0	0	0	0	0	0	3
298	1	2	2	2	2	2	1	4	3	1	1	2	3	3	4	1	1	2	0	2	2	1	1	1	3	1	1	1	0	1	1	0	1	1	3
299	1	2	2	1	3	1	3	4	10	1	2	2	9	1	4	1	1	2	0	2	2	1	1	1	3	1	1	1	0	1	1	0	1	1	3
300	1	2	1	2	3	2	3	4	9	1	1	2	2	2	4	1	1	1	0	2	2	3	3	1	3	0	0	1	0	1	1	0	1	0	2
301	1	2	1	1	3	1	1	2	7	1	2	2	3	3	4	1	1	2	0	2	2	1	1	1	3	1	1	1	0	1	1	0	1	1	3
302	1	1	1	3	1	2	2	2	6	1	2	1	10	1	4	1	1	1	0	2	2	1	1	2	4	0	2	1	0	1	1	0	1	0	2
303	1	1	1	2	3	1	1	2	8	1	1	2	3	3	4	1	1	2	0	2	2	1	1	1	3	1	0	0	0	0	0	0	1	1	3
304	1	2	2	2	3	2	1	1	4	2	2	2	7	1	4	1	1	2	0	2	2	1	1	1	3	1	1	1	0	1	1	0	1	1	3
305	1	1	2	1	3	2	1	4	5	1	1	2	6	2	4	1	1	1	0	2	2	1	1	2	4	0	2	1	0	1	1	0	1	0	2
306	1	1	2	1	3	2	1	2	8	1	2	1	1	1	4	1	1	2	0	3	2	1	1	1	3	1	1	1	0	1	1	0	1	1	3
307	1	2	2	1	3	2	2	2	8	1	1	1	7	1	4	1	1	2	0	2	2	2	2	1	3	1	0	0	0	1	0	0	1	1	3
308	1	2	2	2	3	2	1	2	8	1	2	1	9	2	4	1	1	1	0	2	2	2	2	1	3	2	1	0	0	1	1	0	0	0	2
309	1	1	2	2	3	2	2	2	4	1	2	1	7	1	4	1	1	1	0	2	2	2	2	2	3	1	3	1	0	0	1	0	1	0	2
310	1	1	2	1	3	2	1	2	4	1	1	1	1	1	4	1	1	1	0	3	2	2	2	1	3	2	1	0	0	1	1	0	0	0	2
311	1	2	2	2	1	2	3	5	1	1	2	2	7	1	1	1	1	2	0	1	2	1	1	1	1	1	0	0	0	0	0	0	1	1	4
312	1	1	1	3	2	2	3	5	3	2	2	2	7	3	3	1	1	1	0	2	2	2	2	2	3	1	3	1	0	0	1	0	1	0	2
313	1	2	2	2	3	2	2	5	7	1	1	2	7	3	3	1	1	1	0	2	2	2	2	2	0	1	2	0	0	1	0	1	0	0	2
314	1	2	3	1	2	2	2	5	8	1	2	2	7	1	2	1	1	2	0	1	2	1	1	1	1	0	0	0	0	0	0	0	1	1	4
315	1	2	1	3	2	2	2	1	10	2	2	2	10	1	3	1	1	1	0	2	2	2	2	2	4	3	1	0	0	0	0	0	1	1	2
316	1	2	2	1	2	2	2	4	7	2	1	2	1	1	2	1	1	2	0	2	2	3	1	2	0	0	0	0	0	0	0	0	0	0	4
317	4	1	1	1	2	2	2	1	6	2	1	3	7	1	3	1	1	2	0	2	2	2	3	1	3	0	0	0	0	1	0	0	0	0	3
318	1	2	2	2	3	2	1	4	10	1	1	2	6	2	3	1	1	2	0	2	2	2	2	1	1	0	1	0	0	0	0	0	0	0	4
319	3	2	2	2	2	2	2	4	7	3	1	2	3	3	4	2	1	2	0	2	1	3	2	2	2	1	2	0	0	0	1	0	0	0	2
320	1	1	2	2	2	2	2	4	9	1	1	3	6	1	3	1	1	2	0	2	2	1	1	1	1	1	0	0	0	1	0	0	1	1	4
321	1	2	1	3	2	2	2	5	2	2	1	2	3	3	3	2	1	2	0	2	1	1	1	1	0	1	0	0	0	0	0	0	0	0	4
322	1	2	1	3	1	2	3	1	3	1	1	3	6	2	3	2	1	2	0	2	1	2	3	1	0	1	0	0	0	0	0	0	1	1	1
323	1	1	2	1	3	1	1	1	8	2	1	2	1	1	1	1	1	1	0	1	2	2	2	1	4	3	2	1	0	1	1	0	1	0	2
324	1	2	2	2	3	1	1	5	6	2	1	2	7	1	3	1	1	2	0	2	2	2	2	1	3	1	0	1	0	0	1	0	0	1	3
325	1	2	2	3	2	2	2	4	7	1	1	2	7	1	3	2	1	2	0	2	1	1	1	1	3	1	1	1	0	1	1	0	1	1	3
326	1	1	1	2	2	2	2	2	4	1	1	1	7	1	4	1	1	2	0	3	2	1	1	1	3	0	0	0	0	0	0	0	0	1	4
327	1	2	2	2	2	2	3	2	4	1	1	1	8	2	4	1	1	2	0	3	2	1	1	1	3	0	0	0	0	0	0	0	0	1	4
328	1	2	1	3	1	2	3	2	2	1	1	1	7	1	4	1	1	2	0	3	2	1	1	1	1	0	0	0	0	0	0	0	0	0	4
329	1	2	1	3	3	2	2	2	8	2	1	1	1	1	4	1	1	2	0	3	2	2	2	1	1	0	0	0	0	0	0	0	0	0	4
330	1	2	3	2	3	1	2	2	7	2	1	1	1	1	4	1	2	1	0	3	2	1	1	1	5	3	0	1	0	0	0	0	1	1	2
331	1	1	2	1	3	2	1	2	1	1	1	1	10	1	4	1	1	1	0	2	2	2	2	1	4	1	2	1	0	1	1	0	1	0	2
332	1	2	2	1	3	2	1	2	1	1	1	1	7	1	2	1	1	1	0	1	2	3	2	2	2	1	2	1	0	0	1	0	0	0	2
333	1	1	2	1	3	2	1	5	8	1	1	1	6	2	4	1	1	1	0	2	2	3	2	2	2	1	2	1	0	0	1	0	0	0	2
334	1	1	2	1	3	2	1	2	6	1	1	1	2	2	4	1	1	1	0	2	2	3	2	2	2	1	2	1	0	0	1	0	0	0	2
335	1	2	2	1	3	2	1	2	3	2	1	1	7	1	4	1	1	1	2	4	2	3	2	2	2	1	2	1	0	0	1	0	0	0	2
336	1	1	2	2	3	2	1	5	7	2	1	1	4	1	4	1	1	1	0	2	2	2	2	1	3	2	1	0	0	1	1	0	0	0	2
337	1	2	2	2	3	2	1	2	8	3	1	1	7	1	4	1	1	2	0	3	2	1	1	1	3	1	1	1	0	1	1	0	1	1	3
338	1	1	2	2	3	2	1	4	7	2	1	1	7	1	4	1	2	1	0	3	2	3	3	1	2	1	3	0	0	1	0	0	1	0	2
339	1	2	2	2	3	2	2	5	10	1	1	1	7	3	4	1	1	1	0	2	2	2	2	1	3	2	1	0	0	1	1	0	0	0	2
340	1	2	2	2	3	2	2	2	5	2	1	1	5	2	4	1	1	1	0	3	2	3	3	1	2	1	3	0	0	1	0	0	1	0	2
341	1	2	3	2	3	2	2	5	8	1	1	1	6	2	4	1	1	1	0	3	2	3	2	2	2	1	2	1	0	0	1	0	0	0	2
342	1	1	3	1	3	2	2	2	3	1	1	1	3	3	4	1	1	1	0	2	2	1	1	2	5	3	2	0	0	0	0	0	0	0	2
343	1	1	3	2	2	2	1	5	2	1	1	2	1	1	4	1	1	2	0	3	2	2	2	1	1	0	0	0	0	0	0	0	0	0	4
344	1	2	2	1	2	2	1	2	4	2	1	1	9	1	4	1	1	2	0	3	2	3	3	1	0	3	0	0	0	0	0	0	0	0	4
345	1	2	2	1	2	2	1	2	3	3	1	1	7	1	4	1	1	1	0	2	2	3	3	1	3	1	3	0	0	0	0	0	0	0	2
346	1	1	2	2	2	2	1	2	1	1	2	2	6	2	4	1	1	1	0	2	2	3	2	1	3	1	2	0	0	0	0	0	1	0	2
347	1	1	2	2	2	2	1	2	8	1	1	1	7	1	4	1	1	2	0	2	2	1	1	2	3	3	1	0	0	0	0	0	0	0	3
348	1	2	2	1	2	2	1	5	5	1	1	1	9	2	2	1	2	1	0	3	2	2	2	1	3	1	3	0	0	0	0	0	0	0	2
349	1	2	2	1	3	2	1	2	3	1	1	1	1	1	4	1	1	1	0	2	2	3	3	1	2	1	3	0	0	1	0	0	1	0	2
350	1	1	3	1	2	2	1	2	8	3	1	1	7	1	4	1	1	1	0	2	2	3	3	1	2	1	3	0	0	1	0	0	1	0	2
351	1	2	2	2	2	2	2	4	4	2	1	2	1	1	4	1	1	2	0	3	2	2	1	1	2	0	0	0	0	0	0	0	0	0	4
352	1	1	1	3	2	1	2	5	9	1	1	3	7	1	4	1	1	2	0	3	2	1	1	1	2	0	0	0	0	0	0	0	1	0	4
353	1	1	2	1	3	2	3	1	2	1	2	2	1	1	4	1	1	1	0	2	2	1	1	2	5	1	2	0	0	1	0	0	1	1	2
354	1	1	2	4	3	2	4	5	3	1	2	2	9	3	3	1	1	2	0	2	2	3	3	1	1	0	0	1	0	1	1	0	0	1	3
355	1	1	2	1	2	2	1	5	3	3	1	2	7	1	4	1	1	2	0	2	2	2	1	1	3	0	0	0	0	1	0	0	1	1	3
356	1	1	1	3	2	1	2	5	4	2	1	2	7	1	4	2	1	2	0	2	1	1	1	1	0	1	0	0	0	0	1	0	1	1	4
357	2	2	2	1	3	2	1	5	5	1	1	2	6	2	4	1	1	2	0	2	2	1	2	2	3	1	1	1	0	0	0	0	1	0	3
358	1	1	2	2	2	1	2	1	5	1	2	2	6	2	4	2	1	2	0	3	1	1	3	1	1	2	3	0	0	0	1	0	1	0	2
359	1	2	1	3	1	1	3	5	6	2	1	2	6	2	4	2	1	2	0	3	1	1	3	2	1	0	1	0	0	1	0	0	1	0	3
360	1	2	2	2	2	2	2	4	6	1	2	2	3	3	4	1	1	1	0	2	3	3	3	1	3	0	0	1	0	1	1	0	1	0	2
361	2	1	2	1	2	2	2	5	4	1	2	2	1	1	4	1	2	1	0	3	2	3	2	2	1	2	1	0	0	1	1	1	0	0	2
362	1	2	2	2	2	2	1	4	4	2	2	2	7	1	3	1	1	2	0	2	3	2	2	2	2	1	1	0	0	0	0	0	0	0	3
363	1	1	2	2	2	1	2	5	8	2	1	2	2	2	4	1	1	2	0	3	2	2	2	1	1	1	1	0	0	0	1	0	1	0	3
364	1	1	2	2	2	2	3	5	4	1	1	2	1	1	4	1	1	2	0	3	2	2	2	1	4	1	0	1	0	1	0	0	1	0	3
365	1	2	2	1	2	1	2	1	7	1	1	3	7	1	3	2	1	2	0	2	1	1	3	1	1	0	2	0	0	0	1	0	1	0	4
366	1	1	2	4	3	2	1	5	5	2	2	2	7	1	3	2	1	2	0	2	1	2	3	2	3	1	1	0	0	1	0	0	1	1	3
367	3	2	1	3	1	1	3	5	2	2	1	2	3	3	4	1	1	2	0	3	2	2	3	2	2	0	0	1	0	1	0	0	1	1	3
368	1	2	2	1	3	2	4	4	5	2	2	2	6	2	4	1	1	1	0	3	2	2	2	2	4	3	2	0	0	1	0	0	1	0	2
369	1	2	2	1	3	2	1	4	8	2	1	2	1	1	4	1	1	1	0	2	3	2	3	1	5	3	3	1	0	1	1	0	1	0	1
370	1	1	2	2	2	2	1	1	3	1	1	2	8	1	4	1	1	2	0	2	2	1	1	2	3	1	0	0	0	1	1	0	1	0	3
371	1	2	1	3	2	1	2	1	7	2	1	2	6	2	4	2	1	2	0	2	1	1	2	1	1	0	0	0	0	0	1	0	0	0	4
372	3	1	2	2	3	1	2	1	5	1	2	3	1	1	4	2	1	2	0	2	1	2	1	1	3	0	0	0	0	0	0	0	1	1	3
373	1	2	3	1	1	2	3	5	9	1	2	2	6	1	4	1	1	2	0	2	3	3	2	2	1	1	1	0	0	0	0	0	1	1	3
374	2	2	2	2	2	1	1	1	7	3	1	2	6	2	4	1	1	1	0	2	3	3	3	1	2	1	2	1	0	1	1	0	1	0	2
375	1	2	2	2	3	2	2	1	8	1	1	2	7	1	4	1	1	1	0	3	2	2	2	1	4	2	1	0	0	0	0	1	1	0	2
376	1	2	2	2	2	2	1	5	8	1	1	2	6	2	4	1	1	2	0	2	2	1	1	2	3	1	0	0	0	1	1	0	1	0	3
377	2	1	2	1	2	2	1	5	5	3	1	2	7	1	4	1	1	2	0	2	2	3	3	2	3	0	1	1	0	0	0	1	1	0	3
378	1	2	2	1	2	1	1	4	4	1	1	2	7	1	4	1	1	2	0	2	2	2	2	1	3	0	0	1	0	0	1	0	1	0	3
379	1	2	2	2	3	1	1	4	7	2	1	2	1	1	4	1	1	2	0	2	3	1	1	1	4	3	0	0	0	0	0	0	1	0	3
380	1	1	2	4	3	1	4	5	6	2	1	2	1	1	4	1	1	2	0	2	3	2	2	2	1	2	0	0	0	0	0	0	1	0	3
381	2	2	1	3	2	2	2	5	7	2	1	2	1	1	4	2	1	2	0	2	1	2	2	2	0	3	0	1	0	1	0	0	0	0	2
382	1	2	1	3	2	2	2	5	8	2	1	2	10	2	4	2	1	1	1	3	1	2	1	2	2	3	1	1	0	1	0	0	0	0	2
383	3	2	2	1	2	1	2	5	8	1	1	2	7	1	3	1	1	2	0	2	2	2	1	1	2	3	1	1	0	1	1	0	1	0	3
384	4	2	1	2	2	1	2	5	6	1	2	2	1	1	3	2	1	2	0	2	1	3	3	2	1	1	0	0	0	0	0	0	1	0	3
385	2	2	2	2	2	1	2	4	4	1	1	2	1	1	3	2	1	2	0	2	1	3	3	1	1	0	0	1	0	1	0	0	1	1	2
386	1	1	2	1	2	2	1	5	8	2	1	2	2	2	4	1	1	2	0	3	2	3	2	2	3	1	1	0	0	1	1	0	0	0	3
387	1	2	2	2	2	2	1	2	5	2	1	1	7	1	4	1	1	1	1	5	3	1	1	3	5	1	1	1	0	1	0	0	1	1	2
388	1	2	2	2	2	2	2	2	8	2	1	1	7	1	4	1	1	1	1	3	2	2	2	2	2	2	1	1	0	1	0	0	1	0	2
389	1	2	1	3	3	2	2	2	4	2	1	1	7	1	4	1	1	2	0	3	2	2	2	1	3	0	3	1	0	1	0	0	0	0	3
390	1	1	1	3	2	2	2	2	9	1	1	1	6	2	4	1	1	2	0	2	2	2	2	1	3	0	3	1	0	1	0	0	0	0	3
391	1	2	2	1	2	2	2	2	2	3	1	1	8	2	4	1	1	2	0	3	2	1	1	1	2	1	1	0	0	0	0	0	1	1	3
392	1	2	2	2	2	2	2	2	5	1	1	1	3	3	4	1	1	2	0	3	2	1	1	1	2	1	1	0	0	0	0	0	1	1	3
393	1	1	2	2	2	2	2	2	6	2	2	1	2	2	4	1	1	2	0	2	2	1	1	1	3	0	0	1	0	0	0	0	0	0	4
394	1	1	2	2	2	2	2	2	8	2	1	2	7	1	4	1	1	2	0	2	2	2	2	1	3	0	3	1	0	1	0	0	0	0	3
395	1	2	2	1	2	2	1	2	6	3	1	2	7	1	4	1	1	1	0	2	2	2	2	2	2	2	1	1	0	1	0	0	1	0	2
396	1	1	1	2	3	2	2	2	9	1	1	1	7	1	4	1	1	2	0	2	2	1	1	1	2	1	1	0	0	0	0	0	1	1	3
397	1	2	2	2	2	2	2	4	1	1	1	1	7	1	4	1	1	1	0	3	2	2	2	1	4	1	3	1	0	1	0	0	1	0	2
398	1	2	2	2	2	2	2	2	4	1	1	1	6	2	4	1	1	1	0	2	2	2	2	1	4	1	3	1	0	1	0	0	1	0	2
399	1	1	3	1	1	2	2	2	6	2	1	1	1	1	4	1	1	2	0	2	2	1	2	1	1	1	1	0	0	0	0	0	1	0	4
400	1	2	2	1	2	2	2	2	6	2	1	1	1	1	4	1	1	2	0	2	2	2	2	1	3	1	0	0	0	1	0	0	1	1	3
401	1	1	2	1	2	2	2	2	3	1	1	1	7	1	4	1	1	1	0	3	2	2	2	2	2	2	1	1	0	1	0	0	1	0	2
402	1	2	2	1	2	2	2	2	5	2	1	1	1	1	4	1	1	1	0	2	2	2	2	2	2	2	1	1	0	1	0	0	1	0	2
403	1	1	2	2	3	2	2	2	5	1	2	1	7	1	4	1	1	2	0	2	2	2	2	1	3	1	0	0	0	1	0	0	1	1	3
404	1	1	1	2	3	1	2	2	4	2	1	1	7	1	4	1	1	1	0	3	2	2	2	1	4	1	3	1	0	1	0	0	1	0	2
405	3	2	1	3	2	2	2	5	3	2	1	2	1	1	4	1	1	1	0	2	2	1	1	2	5	3	0	0	0	0	0	0	1	0	2
406	1	1	2	2	3	2	2	4	2	2	1	2	7	1	4	1	1	2	0	2	3	2	2	2	2	0	1	1	0	0	0	0	1	1	3
407	3	1	2	4	3	1	4	1	4	2	2	3	7	1	4	1	1	2	0	2	3	2	2	2	1	1	1	0	0	0	0	0	0	1	3
408	1	1	1	1	3	2	2	4	2	2	1	2	7	1	4	1	1	2	0	3	3	2	2	2	1	1	1	0	0	0	0	0	1	1	3
409	1	2	2	3	3	2	2	5	3	2	1	2	1	1	4	1	1	1	0	3	3	1	1	2	5	3	2	0	0	1	0	0	1	0	2
410	1	1	2	2	3	2	2	4	4	2	1	2	6	2	4	1	1	1	0	3	3	3	3	2	1	1	1	0	0	0	0	1	1	1	2
411	3	2	1	3	3	1	2	5	3	2	1	2	1	1	4	1	1	2	0	2	2	2	2	2	1	0	1	0	0	0	0	0	0	1	3
412	3	1	1	3	2	1	2	5	8	1	1	2	7	1	4	1	1	2	0	2	2	2	2	2	1	2	1	0	0	0	0	0	0	1	3
413	2	1	2	2	2	2	2	5	9	2	2	3	6	2	4	1	1	1	0	2	2	2	2	2	2	2	1	1	0	1	0	0	1	0	2
414	3	2	2	2	2	2	2	4	6	1	1	2	7	1	3	1	1	2	0	2	2	2	2	1	1	2	1	0	0	0	0	0	0	0	3
415	1	2	1	3	1	2	3	1	3	3	2	2	10	1	4	1	2	2	0	3	3	2	2	2	2	0	1	1	0	0	0	0	1	1	3
416	2	1	1	3	1	2	2	5	4	2	1	2	1	1	4	1	1	1	0	2	3	1	2	2	3	2	0	1	0	1	1	0	1	0	2
417	3	1	2	2	3	1	3	1	8	2	2	2	7	1	4	1	1	2	0	2	2	3	2	2	0	2	1	0	0	0	0	0	1	1	3
418	1	1	2	2	2	2	2	5	1	2	2	2	7	1	4	1	1	1	0	3	2	3	3	1	3	0	1	1	0	1	1	1	0	1	2
419	1	1	2	2	3	2	2	4	6	2	2	2	3	3	4	1	1	2	0	3	3	2	2	3	0	2	3	0	0	0	0	1	0	0	3
420	1	2	2	2	3	2	3	5	5	2	1	2	1	1	4	1	1	1	0	2	3	2	2	2	2	2	1	1	0	1	0	0	1	0	2
421	1	1	2	2	2	1	2	1	1	2	1	2	7	1	4	1	1	1	0	2	2	2	2	1	4	1	2	1	0	1	1	0	1	0	2
422	3	2	2	2	1	2	3	1	5	1	1	2	1	1	4	1	1	2	0	2	2	2	3	1	0	2	2	0	0	0	1	0	1	0	3
423	1	1	1	3	2	1	2	4	2	2	1	2	1	1	4	1	1	2	0	2	2	2	3	1	3	1	0	0	0	0	0	0	1	0	3
424	1	2	2	2	2	2	2	1	10	1	1	2	7	1	4	1	1	1	0	2	2	2	2	2	3	3	0	1	0	0	0	0	1	0	2
425	1	1	2	4	1	1	2	4	1	1	1	2	7	1	4	1	1	2	0	2	2	2	2	2	1	3	1	0	0	0	0	0	1	1	3
426	1	2	1	3	3	1	3	4	8	1	1	2	1	1	4	1	1	2	0	3	3	2	3	1	3	0	0	1	0	0	0	0	1	0	3
427	3	2	2	1	3	2	4	4	7	2	1	2	7	1	4	1	1	1	2	3	2	2	2	1	4	0	1	1	0	1	1	1	1	0	2
428	1	2	2	4	3	1	1	1	6	2	2	2	2	2	4	1	1	2	0	3	2	2	3	1	2	0	0	0	0	0	0	0	0	0	4
429	1	2	2	2	3	2	3	2	6	2	1	1	5	1	4	1	1	2	0	2	2	1	1	2	3	0	0	1	0	0	0	0	1	0	3
430	1	1	1	2	3	2	2	2	4	1	1	1	7	1	4	1	1	2	0	3	2	1	1	1	0	1	0	0	0	0	0	0	1	0	4
431	1	1	1	3	2	1	2	4	8	2	1	2	3	3	2	1	1	2	0	2	2	1	2	2	3	2	1	0	0	0	0	0	0	0	3
432	3	2	2	2	2	2	1	5	7	3	1	2	6	2	4	1	1	2	0	2	2	2	1	1	3	0	0	0	0	0	0	0	1	1	4
433	1	2	2	1	2	2	1	5	8	2	1	2	1	1	1	1	1	2	0	1	2	1	2	1	3	1	0	1	0	0	0	0	1	0	3
434	1	2	1	3	2	1	2	4	7	3	1	2	6	2	1	2	1	2	0	1	1	1	1	1	0	0	0	0	0	0	0	0	0	1	4
435	1	2	2	1	2	2	1	4	5	1	1	2	3	3	4	1	1	1	0	2	2	1	1	2	3	1	2	1	0	1	0	0	1	1	2
436	2	1	2	2	3	2	1	1	3	2	1	2	6	2	2	1	1	2	0	2	2	1	2	1	5	0	3	0	0	0	0	0	1	0	3
437	1	1	2	2	3	2	2	5	8	1	1	2	7	1	2	1	1	1	0	2	2	2	2	1	4	0	2	1	0	1	1	0	1	0	2
438	3	2	2	1	2	2	1	1	4	1	1	2	6	2	3	1	1	1	0	2	2	2	2	1	5	1	3	1	0	1	1	0	1	0	2
439	1	2	2	2	2	2	2	4	8	1	1	2	2	2	1	1	1	2	0	1	2	2	2	1	0	1	0	1	0	1	1	0	1	0	3
440	3	2	2	2	3	2	1	4	2	1	1	2	7	1	3	1	1	2	0	2	2	2	2	1	1	0	1	0	0	1	0	0	1	0	3
441	3	1	2	1	3	2	1	1	2	1	1	3	7	1	1	1	1	1	0	2	2	2	2	1	5	2	3	1	0	1	1	1	1	0	1
442	1	2	2	2	2	2	2	1	4	1	2	2	1	1	4	1	1	2	0	2	2	2	3	1	3	1	1	1	0	0	0	0	0	0	3
443	1	2	2	2	2	2	1	1	2	2	1	2	3	3	3	1	1	2	0	2	2	2	3	1	0	2	0	0	0	0	0	0	0	0	3
444	1	2	2	1	2	2	2	1	7	2	2	2	10	1	3	1	1	2	0	2	2	1	3	1	3	0	0	0	0	1	1	0	1	1	3
445	1	2	2	1	2	2	2	1	8	1	2	2	3	3	1	1	1	1	0	2	2	2	2	1	4	1	2	1	0	1	1	0	1	0	2
446	3	2	2	1	3	1	1	1	7	1	2	3	2	2	4	1	1	2	0	2	2	2	3	1	5	0	0	0	0	0	0	0	1	0	3
447	4	1	2	1	3	1	1	1	6	1	1	3	10	1	4	1	1	1	1	3	2	1	1	2	3	1	2	1	0	1	0	0	1	1	2
448	1	2	2	2	2	2	2	2	1	1	1	2	1	1	2	2	1	2	0	1	1	1	1	1	0	0	0	0	0	0	0	0	0	0	5
449	2	2	1	2	3	2	1	5	1	1	1	2	1	1	3	1	1	2	0	2	2	2	3	2	1	2	1	0	0	0	0	1	1	1	3
450	3	2	2	2	2	2	2	5	8	1	2	2	7	1	4	1	1	1	0	2	3	2	3	3	4	0	2	0	0	1	0	0	1	0	2
451	1	1	2	1	3	2	4	4	2	2	1	3	6	2	4	1	1	1	0	2	3	2	2	1	4	3	3	1	0	1	1	0	1	0	1
452	1	1	1	3	3	1	2	1	4	2	2	2	6	2	4	1	1	1	0	2	2	1	1	2	3	1	2	1	0	1	0	0	1	1	2
453	4	2	1	3	3	1	2	1	5	2	1	2	1	1	4	1	1	1	0	2	2	2	3	3	4	0	2	0	0	1	0	0	1	0	2
454	4	1	2	2	1	2	3	1	8	1	1	2	10	1	4	1	1	2	0	3	2	1	1	1	4	1	2	0	0	0	0	0	1	0	3
455	1	2	2	2	3	2	2	1	5	1	2	2	1	1	3	1	1	1	0	2	2	2	2	1	5	0	3	1	0	0	0	0	0	0	2
456	3	2	3	1	2	2	1	1	5	1	1	3	3	3	4	1	1	1	2	4	2	1	1	1	5	1	3	1	0	1	0	1	1	0	2
457	4	2	2	2	2	2	2	1	1	1	2	2	2	2	4	1	1	1	2	3	2	1	1	2	3	1	2	1	0	1	0	0	1	1	2
458	4	2	3	2	2	2	1	1	2	1	1	2	1	1	4	1	1	1	2	3	2	2	2	1	5	0	3	1	0	0	0	0	0	0	2
459	4	2	3	2	3	2	2	1	5	1	1	2	4	1	4	1	1	1	2	3	2	2	3	3	4	0	2	0	0	1	0	0	1	0	2
460	1	1	3	2	2	2	2	1	5	3	1	2	4	1	4	1	1	1	2	3	2	2	3	3	4	0	2	0	0	1	0	0	1	0	2
461	4	2	3	1	3	2	1	1	4	3	1	3	4	1	4	1	1	1	2	3	2	3	3	1	5	0	0	0	0	0	1	0	0	0	2
462	2	2	2	1	3	2	1	1	5	3	1	2	4	3	4	1	1	2	0	3	2	2	2	2	2	1	2	0	0	1	1	0	1	1	3
463	1	2	1	3	2	1	3	5	3	3	1	2	4	1	4	1	1	2	0	3	3	3	3	1	0	0	0	0	0	0	0	0	0	0	4
464	1	1	1	3	1	2	2	4	3	3	1	2	4	1	4	1	1	1	0	2	3	2	2	1	3	2	1	0	0	0	0	1	1	1	2
465	1	1	2	2	3	2	2	5	2	3	1	2	4	1	4	1	1	2	0	2	3	2	2	1	0	1	0	0	0	0	0	0	0	0	4
466	1	2	3	3	3	2	3	1	4	3	1	2	4	1	4	1	1	2	0	2	2	1	1	1	5	3	0	0	0	0	0	0	0	1	4
467	1	1	1	3	3	1	3	5	5	3	1	2	4	1	4	1	1	2	0	3	3	2	2	3	1	1	1	0	0	0	0	0	1	1	3
468	2	1	1	1	2	1	1	5	5	1	1	2	4	1	3	1	1	1	0	2	2	2	2	1	4	1	3	1	0	1	1	1	1	0	2
469	1	1	1	1	2	1	1	5	4	3	1	2	4	1	4	1	1	1	0	2	3	2	2	1	4	1	3	1	0	1	1	1	1	0	2
470	1	1	1	2	3	2	2	4	5	3	1	2	4	1	4	1	1	1	0	2	3	3	2	2	1	1	1	0	0	0	0	0	1	1	2
471	2	1	2	2	2	2	3	4	3	3	1	2	4	1	4	1	1	1	2	3	2	2	2	2	5	3	3	1	0	1	1	1	1	0	1
472	1	1	2	3	3	2	3	5	6	3	1	2	4	1	4	1	1	2	0	2	3	1	1	2	5	1	2	0	0	1	0	0	1	1	3
473	1	1	2	2	2	2	2	5	2	3	1	2	4	1	4	1	1	1	0	2	3	2	2	3	4	3	2	1	0	1	1	1	1	0	1
474	1	2	2	3	3	1	2	1	2	2	1	2	4	1	4	1	1	2	0	2	2	2	3	2	1	1	1	0	0	0	1	0	0	0	3
475	1	1	2	2	3	2	1	1	5	1	1	2	4	1	4	1	1	1	0	2	3	2	2	2	5	0	1	1	0	1	1	0	1	0	2
476	1	2	1	3	3	2	2	4	5	2	1	2	4	1	4	1	1	2	0	2	3	3	2	2	1	1	1	0	0	0	0	0	1	1	3
477	1	2	1	3	1	1	3	5	5	3	1	2	4	1	4	1	1	2	0	2	2	1	1	1	0	3	0	0	0	0	0	0	0	1	4
478	2	1	1	2	1	2	2	5	3	3	1	3	4	1	4	1	1	2	0	2	2	1	3	1	4	0	0	0	0	1	1	0	1	0	3
479	1	2	2	4	3	1	4	4	7	3	1	2	4	1	4	1	1	1	2	3	3	2	2	2	4	3	1	1	0	1	1	1	1	0	1
480	1	2	3	2	2	2	2	5	9	3	1	2	4	1	4	1	1	1	2	3	2	2	2	2	3	2	1	1	0	0	1	0	1	0	2
481	1	1	3	2	2	2	2	1	6	3	1	2	4	1	4	1	1	2	0	3	2	1	1	2	1	2	1	0	0	0	0	0	1	0	3
482	1	2	2	2	2	2	2	5	4	3	1	2	4	1	4	1	2	2	0	2	3	1	3	1	4	0	0	0	0	1	1	0	1	0	3
483	1	1	3	2	3	2	1	5	8	3	1	2	4	1	4	1	2	1	0	2	3	2	2	1	5	0	3	1	0	1	0	0	1	0	2
484	3	1	2	2	3	2	2	1	4	3	1	3	4	3	4	1	1	2	0	3	2	2	3	1	0	2	2	0	0	0	1	0	1	0	3
485	1	2	2	4	3	1	4	5	4	3	1	2	4	1	4	1	1	1	0	2	2	3	2	2	1	1	1	0	0	0	0	0	1	1	2
486	3	2	2	4	3	1	4	1	4	1	1	2	4	3	4	1	1	2	0	2	3	3	3	2	1	2	0	0	0	0	0	0	1	0	3
487	1	1	1	2	1	1	2	1	5	1	1	2	4	1	4	1	1	2	0	2	2	2	3	2	1	1	1	0	0	0	0	0	1	0	3
488	1	1	2	2	2	2	2	1	4	3	1	2	4	1	4	1	1	2	0	2	2	3	2	2	1	1	1	0	0	1	1	0	1	0	3
489	2	1	2	2	3	2	1	5	5	1	1	2	4	1	4	1	1	1	0	2	3	3	3	1	4	2	1	1	0	1	1	1	1	0	2
490	1	2	2	3	1	1	3	5	5	3	1	2	4	1	4	2	1	2	0	2	1	2	2	1	0	1	0	1	0	1	0	0	0	0	4
491	1	1	1	2	2	2	2	1	4	3	1	2	4	1	4	2	1	2	0	2	1	3	2	2	1	1	1	0	0	1	1	0	1	0	3
492	2	1	2	4	3	1	4	1	4	1	1	2	4	1	4	1	1	1	0	2	2	3	2	2	1	1	1	0	0	0	0	0	1	1	2
493	1	2	2	1	3	1	1	4	3	3	1	2	4	1	4	2	1	2	0	2	1	1	3	1	4	0	0	0	0	1	1	0	1	0	3
494	2	2	1	2	2	1	2	5	3	1	1	2	4	1	4	2	1	2	0	2	1	3	2	2	1	2	1	0	0	0	1	1	1	1	3
495	1	1	2	2	3	2	1	5	5	1	1	2	4	1	4	1	1	1	0	2	2	2	2	1	1	1	1	0	0	0	0	0	1	1	2
496	1	2	2	4	3	2	4	5	5	3	1	2	4	1	4	1	1	2	0	2	3	2	2	2	5	3	3	0	0	0	0	0	1	0	3
497	1	2	2	2	1	1	3	1	5	1	1	3	4	1	4	2	1	2	0	2	1	2	3	2	1	1	1	0	0	0	0	0	1	1	4
498	1	2	2	2	3	2	2	5	5	3	1	2	4	1	4	1	1	2	0	2	3	1	1	2	3	3	0	1	0	1	0	0	1	1	3
499	1	2	1	3	2	2	2	5	5	3	1	2	4	1	4	1	1	1	2	3	3	2	3	2	2	1	1	0	0	1	0	1	0	0	3
500	1	2	1	3	3	2	2	4	5	3	1	3	4	1	4	1	1	2	0	3	2	2	3	2	2	1	1	0	0	1	0	0	0	0	3
501	1	2	2	2	3	2	3	2	5	3	1	2	4	1	4	1	1	1	3	5	3	3	2	2	1	1	1	0	0	0	0	0	1	1	2
502	1	2	2	2	3	2	3	2	5	3	1	2	4	1	4	1	1	2	0	2	3	2	2	1	5	0	3	1	0	0	0	0	0	0	2
